# Supplementary material for: Poly[(μ3-4-carb­oxy­pyridine-3-carboxyl­ato-κ3 N:O 3:O 4)(triphenyl­phosphine-κP)silver(I)]
Source: Acta Crystallogr Sect E Struct Rep Online. 2010 Aug 25;66(Pt 9):m1162. doi: 10.1107/S1600536810033350 (PMC3007833; doi:10.1107/S1600536810033350)
Supplement: Supplementary file 1 [file e-66-m1162-sup1.cif]

##############################################################################
###                                                                        ###
###        Electronic paper (Acta Crystallographica Section E)             ###
###                                                                        ###
##############################################################################
#                                                                            #
# This CIF contains the data in a paper accepted for publication in Acta     #
# Crystallographica Section E. It conforms to the requirements of Notes      #
# for Authors for Section E, and has been peer reviewed under the auspices   #
# of the IUCr Commission on Journals.                                        #
#                                                                            #
# Full details of the Crystallographic Information File format               #
# are given in the paper "The Crystallographic Information File (CIF):       #
# a New Standard Archive File for Crystallography" by S. R. Hall, F. H.      #
# Allen and I. D. Brown [Acta Cryst. (1991), A47, 655-685].                  #
#                                                                            #
# The current version of the core CIF dictionary is obtainable from          #
# ftp://ftp.iucr.org/pub/cif_core.dic. The current version number is 2.4.    #
#                                                                            #
# Software is freely available for graphical display of the structure(s) in  #
# this CIF.  For information consult the CIF home page http://www.iucr.org/  #
# cif/home.html                                                              #
#                                                                            #
# This file may be used for bona fide research purposes within the           #
# scientific community so long as proper attribution is given to the journal # 
# article from which it was obtained.                                        #
#                                                                            #
##############################################################################
                                             
data_global
_audit_creation_method     SHELXL-97
_journal_date_recd_electronic     2010-08-09
_journal_date_accepted     2010-08-18
_journal_name_full     'Acta Crystallographica, Section E'
_journal_year     2010
_journal_volume     66
_journal_issue      9
_journal_page_first     m1162
_journal_page_last     m1162
_journal_paper_category     QM
_journal_coeditor_code     BT5322
_publ_contact_author
;
     Dr. Seik Weng Ng
     Department of Chemistry
     University of Malaya
     50603 Kuala Lumpur
     Malaysia
;
_publ_contact_author_email     seikweng@um.edu.my
_publ_contact_author_fax     '03 7967 4193'
_publ_contact_author_phone     '03 7967 6778'
_publ_section_title
;\
Poly[(\m~3~-4-carboxypyridine-3-carboxylato-\k^3^<i>N</i>:<i>O</i>^3^:\
<i>O</i>^4^)(triphenylphosphine-\k<i>P</i>)silver(I)]
;
loop_
    _publ_author_name
    _publ_author_address
    'Sadeghi, Omid'
;
Department of Chemistry
General Campus
Shahid Beheshti University
Tehran 1983963113
Iran
;
    'Amini, Mostafa M.'
;
Department of Chemistry
General Campus
Shahid Beheshti University
Tehran 1983963113
Iran
;
    'Ng, Seik Weng'
;
Department of Chemistry
University of Malaya
50603 Kuala Lumpur
Malaysia
;
_publ_section_synopsis     .
data_I
_audit_creation_method     SHELXL-97
_chemical_name_systematic
;
Poly[(\m~3~-4-carboxypyridine-3-carboxylato-
\k^3^<i>N</i>:<i>O</i>^3^:<i>O</i>^4^)(triphenylphosphine-\k<i>P</i>)silver(I)]
;
_chemical_name_common     ?
_chemical_formula_moiety     'C25 H19 Ag N O4 P'
_chemical_formula_sum     'C25 H19 Ag N O4 P'
_chemical_formula_iupac     '[Ag (C7 H4 N O4) (C18 H15 P)]'
_chemical_formula_weight     536.25
_chemical_melting_point     ?
_symmetry_cell_setting     monoclinic
_symmetry_space_group_name_H-M     'P 21/c'
_symmetry_space_group_name_Hall     '-P 2ybc'
loop_
    _symmetry_equiv_pos_as_xyz
    'x, y, z'
    '-x, y+1/2, -z+1/2'
    '-x, -y, -z'
    'x, -y-1/2, z-1/2'
_cell_length_a     14.2472(7)
_cell_length_b     10.2431(5)
_cell_length_c     16.3146(8)
_cell_angle_alpha     90.00
_cell_angle_beta     115.2060(10)
_cell_angle_gamma     90.00
_cell_volume     2154.18(18)
_cell_formula_units_Z     4
_cell_measurement_reflns_used     9293
_cell_measurement_theta_min     2.4
_cell_measurement_theta_max     28.3
_cell_measurement_temperature     100(2)
_exptl_crystal_description     Block
_exptl_crystal_colour     Colorless
_exptl_crystal_size_max     0.35
_exptl_crystal_size_mid     0.30
_exptl_crystal_size_min     0.15
_exptl_crystal_density_diffrn     1.653
_exptl_crystal_density_meas     ?
_exptl_crystal_density_method     'not measured'
_exptl_crystal_F_000     1080
_exptl_absorpt_coefficient_mu     1.043
_exptl_absorpt_correction_type     multi-scan
_exptl_absorpt_process_details     '(SADABS; Sheldrick, 1996)'
_exptl_absorpt_correction_T_min     0.7115
_exptl_absorpt_correction_T_max     0.8592
_diffrn_ambient_temperature     100(2)
_diffrn_radiation_type     MoK\a
_diffrn_radiation_wavelength     0.71073
_diffrn_radiation_source     'fine-focus sealed tube'
_diffrn_radiation_monochromator     graphite
_diffrn_measurement_device_type     'Bruker SMART APEX diffractometer'
_diffrn_measurement_method     '\w scans'
_diffrn_detector_area_resol_mean     ?
_diffrn_reflns_number     13432
_diffrn_reflns_av_R_equivalents     0.0186
_diffrn_reflns_av_sigmaI/netI     0.0221
_diffrn_reflns_theta_min     1.58
_diffrn_reflns_theta_max     27.50
_diffrn_reflns_theta_full     27.50
_diffrn_measured_fraction_theta_max     0.999
_diffrn_measured_fraction_theta_full     0.999
_diffrn_reflns_limit_h_min     -18
_diffrn_reflns_limit_h_max     18
_diffrn_reflns_limit_k_min     -10
_diffrn_reflns_limit_k_max     13
_diffrn_reflns_limit_l_min     -21
_diffrn_reflns_limit_l_max     20
_diffrn_standards_number     0
_diffrn_standards_interval_count     0
_diffrn_standards_interval_time     0
_diffrn_standards_decay_%     0
_reflns_number_total     4942
_reflns_number_gt     4587
_reflns_threshold_expression     I>2\s(I)
_refine_ls_structure_factor_coef     Fsqd
_refine_ls_matrix_type     full
_refine_ls_R_factor_all     0.0218
_refine_ls_R_factor_gt     0.0196
_refine_ls_wR_factor_gt     0.0539
_refine_ls_wR_factor_ref     0.0552
_refine_ls_goodness_of_fit_ref     1.053
_refine_ls_restrained_S_all     1.053
_refine_ls_number_reflns     4942
_refine_ls_number_parameters     293
_refine_ls_number_restraints     0
_refine_ls_hydrogen_treatment     mixed
_refine_ls_weighting_scheme     calc
_refine_ls_weighting_details
         'calc w=1/[\s^2^(Fo^2^)+(0.0292P)^2^+1.0816P] where P=(Fo^2^+2Fc^2^)/3'
_atom_sites_solution_hydrogens     geom
_atom_sites_solution_primary     direct
_atom_sites_solution_secondary     difmap
_refine_ls_shift/su_max     0.001
_refine_ls_shift/su_mean     0.001
_refine_diff_density_max     0.428
_refine_diff_density_min     -0.480
_refine_ls_extinction_method     none
_refine_ls_extinction_coef     ?
loop_
    _atom_type_symbol
    _atom_type_description
    _atom_type_scat_dispersion_real
    _atom_type_scat_dispersion_imag
    _atom_type_scat_source
    'C' 'C' 0.0033 0.0016
                         'International Tables Vol C Tables 4.2.6.8 and 6.1.1.4'
    'H' 'H' 0.0000 0.0000
                         'International Tables Vol C Tables 4.2.6.8 and 6.1.1.4'
    'N' 'N' 0.0061 0.0033
                         'International Tables Vol C Tables 4.2.6.8 and 6.1.1.4'
    'O' 'O' 0.0106 0.0060
                         'International Tables Vol C Tables 4.2.6.8 and 6.1.1.4'
    'P' 'P' 0.1023 0.0942
                         'International Tables Vol C Tables 4.2.6.8 and 6.1.1.4'
    'Ag' 'Ag' -0.8971 1.1015
                         'International Tables Vol C Tables 4.2.6.8 and 6.1.1.4'
_computing_data_collection     'APEX2 (Bruker, 2009)'
_computing_cell_refinement     'SAINT (Bruker, 2009)'
_computing_data_reduction     'SAINT (Bruker, 2009)'
_computing_structure_solution     'SHELXS97 (Sheldrick, 2008)'
_computing_structure_refinement     'SHELXL97 (Sheldrick, 2008)'
_computing_molecular_graphics     'X-SEED (Barbour, 2001)'
_computing_publication_material     'publCIF (Westrip, 2010)'
loop_
    _atom_site_type_symbol
    _atom_site_label
    _atom_site_fract_x
    _atom_site_fract_y
    _atom_site_fract_z
    _atom_site_U_iso_or_equiv
    _atom_site_adp_type
    _atom_site_calc_flag
    _atom_site_refinement_flags
    _atom_site_occupancy
    _atom_site_disorder_assembly
    _atom_site_disorder_group
    Ag Ag1 0.618798(9) 0.207715(12) 0.474714(8) 0.01345(5) Uani d . 1 . .
    P P1 0.76750(3) 0.10818(4) 0.47440(3) 0.01115(8) Uani d . 1 . .
    O O1 0.62846(9) 0.44669(12) 0.47885(7) 0.0165(2) Uani d . 1 . .
    O O2 0.69543(9) 0.48204(12) 0.38079(8) 0.0166(2) Uani d . 1 . .
    O O3 0.53857(9) 0.75596(13) 0.16600(8) 0.0193(2) Uani d . 1 . .
    O O4 0.66107(9) 0.61847(12) 0.25149(8) 0.0178(2) Uani d . 1 . .
    H H4 0.679(3) 0.554(4) 0.318(2) 0.095(12) Uiso d . 1 . .
    N N1 0.46880(10) 0.77905(13) 0.43864(10) 0.0148(3) Uani d . 1 . .
    C C1 0.78294(12) -0.06194(15) 0.50936(10) 0.0127(3) Uani d . 1 . .
    C C2 0.73968(12) -0.10399(16) 0.56721(11) 0.0146(3) Uani d . 1 . .
    H H2 0.6994 -0.0453 0.5842 0.018 Uiso calc R 1 . .
    C C3 0.75513(13) -0.23085(17) 0.60006(11) 0.0160(3) Uani d . 1 . .
    H H3 0.7260 -0.2587 0.6398 0.019 Uiso calc R 1 . .
    C C4 0.81319(13) -0.31702(16) 0.57480(11) 0.0158(3) Uani d . 1 . .
    H H4A 0.8246 -0.4036 0.5979 0.019 Uiso calc R 1 . .
    C C5 0.85461(14) -0.27720(17) 0.51589(12) 0.0175(3) Uani d . 1 . .
    H H5 0.8930 -0.3372 0.4977 0.021 Uiso calc R 1 . .
    C C6 0.84020(13) -0.14963(17) 0.48331(11) 0.0166(3) Uani d . 1 . .
    H H6 0.8693 -0.1223 0.4434 0.020 Uiso calc R 1 . .
    C C7 0.77577(12) 0.10772(15) 0.36598(10) 0.0122(3) Uani d . 1 . .
    C C8 0.69787(12) 0.04132(16) 0.29445(11) 0.0159(3) Uani d . 1 . .
    H H8 0.6462 -0.0053 0.3047 0.019 Uiso calc R 1 . .
    C C9 0.69546(13) 0.04295(17) 0.20850(11) 0.0176(3) Uani d . 1 . .
    H H9 0.6430 -0.0036 0.1604 0.021 Uiso calc R 1 . .
    C C10 0.76977(13) 0.11260(17) 0.19307(11) 0.0189(3) Uani d . 1 . .
    H H10 0.7670 0.1157 0.1339 0.023 Uiso calc R 1 . .
    C C11 0.84788(14) 0.17757(18) 0.26345(12) 0.0211(4) Uani d . 1 . .
    H H11 0.8992 0.2241 0.2527 0.025 Uiso calc R 1 . .
    C C12 0.85148(13) 0.17507(17) 0.35027(11) 0.0173(3) Uani d . 1 . .
    H H12 0.9055 0.2193 0.3986 0.021 Uiso calc R 1 . .
    C C13 0.88689(12) 0.18607(16) 0.55374(11) 0.0132(3) Uani d . 1 . .
    C C14 0.89652(13) 0.32173(17) 0.54761(11) 0.0155(3) Uani d . 1 . .
    H H14 0.8419 0.3704 0.5029 0.019 Uiso calc R 1 . .
    C C15 0.98636(13) 0.38491(17) 0.60728(11) 0.0185(3) Uani d . 1 . .
    H H15 0.9934 0.4765 0.6024 0.022 Uiso calc R 1 . .
    C C16 1.06569(13) 0.31447(18) 0.67385(12) 0.0191(3) Uani d . 1 . .
    H H16 1.1267 0.3578 0.7145 0.023 Uiso calc R 1 . .
    C C17 1.05556(13) 0.18084(18) 0.68081(11) 0.0186(3) Uani d . 1 . .
    H H17 1.1096 0.1328 0.7266 0.022 Uiso calc R 1 . .
    C C18 0.96635(12) 0.11650(17) 0.62095(11) 0.0158(3) Uani d . 1 . .
    H H18 0.9598 0.0249 0.6261 0.019 Uiso calc R 1 . .
    C C19 0.63603(11) 0.51340(15) 0.41887(10) 0.0127(3) Uani d . 1 . .
    C C20 0.57237(11) 0.63798(15) 0.39057(10) 0.0119(3) Uani d . 1 . .
    C C21 0.52976(12) 0.67522(16) 0.44994(11) 0.0130(3) Uani d . 1 . .
    H H21 0.5453 0.6228 0.5022 0.016 Uiso calc R 1 . .
    C C22 0.44636(13) 0.85140(18) 0.36360(12) 0.0191(3) Uani d . 1 . .
    H H22 0.4028 0.9256 0.3536 0.023 Uiso calc R 1 . .
    C C23 0.48410(13) 0.82197(17) 0.30104(12) 0.0177(3) Uani d . 1 . .
    H H23 0.4657 0.8755 0.2489 0.021 Uiso calc R 1 . .
    C C24 0.54897(12) 0.71481(15) 0.31276(11) 0.0124(3) Uani d . 1 . .
    C C25 0.58450(12) 0.69438(16) 0.23706(11) 0.0140(3) Uani d . 1 . .
loop_
    _atom_site_aniso_label
    _atom_site_aniso_U_11
    _atom_site_aniso_U_22
    _atom_site_aniso_U_33
    _atom_site_aniso_U_12
    _atom_site_aniso_U_13
    _atom_site_aniso_U_23
    Ag1 0.01300(7) 0.01372(7) 0.01545(7) 0.00322(4) 0.00782(5) 0.00133(4)
    P1 0.01137(17) 0.01234(19) 0.01010(18) 0.00181(14) 0.00492(15) 0.00062(14)
    O1 0.0218(6) 0.0127(6) 0.0151(6) 0.0016(4) 0.0081(5) 0.0017(4)
    O2 0.0175(5) 0.0186(6) 0.0147(5) 0.0052(5) 0.0077(5) 0.0007(5)
    O3 0.0168(6) 0.0290(7) 0.0106(5) -0.0030(5) 0.0043(5) 0.0032(5)
    O4 0.0212(6) 0.0192(6) 0.0168(6) 0.0025(5) 0.0118(5) 0.0012(5)
    N1 0.0136(6) 0.0163(7) 0.0156(7) 0.0025(5) 0.0074(5) 0.0031(5)
    C1 0.0123(7) 0.0135(7) 0.0110(7) 0.0007(6) 0.0037(6) 0.0004(6)
    C2 0.0143(7) 0.0170(8) 0.0134(7) 0.0018(6) 0.0067(6) -0.0013(6)
    C3 0.0154(7) 0.0197(8) 0.0124(7) -0.0016(6) 0.0056(6) 0.0011(6)
    C4 0.0160(7) 0.0136(8) 0.0139(7) -0.0004(6) 0.0026(6) 0.0007(6)
    C5 0.0184(8) 0.0162(8) 0.0188(8) 0.0035(6) 0.0088(7) -0.0010(6)
    C6 0.0182(8) 0.0166(8) 0.0175(8) 0.0024(6) 0.0101(7) 0.0019(6)
    C7 0.0133(7) 0.0138(8) 0.0103(7) 0.0041(6) 0.0057(6) 0.0021(6)
    C8 0.0131(7) 0.0181(8) 0.0155(8) 0.0009(6) 0.0053(6) 0.0005(6)
    C9 0.0172(7) 0.0191(8) 0.0123(7) 0.0038(6) 0.0023(6) -0.0025(6)
    C10 0.0262(8) 0.0205(9) 0.0119(7) 0.0066(7) 0.0097(7) 0.0016(6)
    C11 0.0255(9) 0.0229(9) 0.0202(9) -0.0037(7) 0.0148(7) -0.0001(7)
    C12 0.0178(8) 0.0188(8) 0.0153(8) -0.0036(6) 0.0070(6) -0.0026(6)
    C13 0.0127(7) 0.0176(8) 0.0101(7) 0.0018(6) 0.0056(6) -0.0011(6)
    C14 0.0152(7) 0.0158(8) 0.0141(7) 0.0027(6) 0.0047(6) 0.0004(6)
    C15 0.0186(8) 0.0180(8) 0.0188(8) -0.0004(6) 0.0078(7) -0.0018(7)
    C16 0.0158(8) 0.0246(9) 0.0146(8) -0.0008(7) 0.0041(6) -0.0043(7)
    C17 0.0161(8) 0.0245(9) 0.0128(8) 0.0057(7) 0.0037(6) 0.0006(6)
    C18 0.0161(7) 0.0177(8) 0.0139(7) 0.0044(6) 0.0066(6) 0.0011(6)
    C19 0.0109(7) 0.0133(8) 0.0098(7) -0.0009(6) 0.0007(6) -0.0026(6)
    C20 0.0092(6) 0.0132(7) 0.0114(7) -0.0010(6) 0.0027(6) -0.0005(6)
    C21 0.0117(7) 0.0143(7) 0.0119(7) -0.0008(6) 0.0041(6) 0.0016(6)
    C22 0.0178(8) 0.0194(9) 0.0227(8) 0.0071(7) 0.0113(7) 0.0076(7)
    C23 0.0161(8) 0.0213(9) 0.0165(8) 0.0038(6) 0.0078(6) 0.0083(7)
    C24 0.0098(7) 0.0156(8) 0.0108(7) -0.0023(6) 0.0035(6) -0.0005(6)
    C25 0.0133(7) 0.0179(8) 0.0110(7) -0.0063(6) 0.0054(6) -0.0031(6)
loop_
    _geom_bond_atom_site_label_1
    _geom_bond_atom_site_label_2
    _geom_bond_site_symmetry_2
    _geom_bond_distance
    _geom_bond_publ_flag
    Ag1 P1 . 2.3531(4) .
    Ag1 O1 . 2.4510(10)
                      .
    Ag1 O3 2_645 2.4810(10)
                          .
    Ag1 N1 3_666 2.2530(10)
                          .
    P1 C1 . 1.8175(16) ?
    P1 C7 . 1.8222(15) ?
    P1 C13 . 1.8248(17) ?
    O1 C19 . 1.2353(19) ?
    O2 C19 . 1.2858(18) ?
    O3 C25 . 1.235(2) ?
    O3 Ag1 2_655 2.4814(12) ?
    O4 C25 . 1.277(2) ?
    O4 H4 . 1.20(4) ?
    N1 C21 . 1.335(2) ?
    N1 C22 . 1.348(2) ?
    N1 Ag1 3_666 2.2531(13) ?
    C1 C6 . 1.396(2) ?
    C1 C2 . 1.397(2) ?
    C2 C3 . 1.387(2) ?
    C2 H2 . 0.9500 ?
    C3 C4 . 1.387(2) ?
    C3 H3 . 0.9500 ?
    C4 C5 . 1.386(2) ?
    C4 H4A . 0.9500 ?
    C5 C6 . 1.392(2) ?
    C5 H5 . 0.9500 ?
    C6 H6 . 0.9500 ?
    C7 C12 . 1.393(2) ?
    C7 C8 . 1.398(2) ?
    C8 C9 . 1.388(2) ?
    C8 H8 . 0.9500 ?
    C9 C10 . 1.386(2) ?
    C9 H9 . 0.9500 ?
    C10 C11 . 1.383(3) ?
    C10 H10 . 0.9500 ?
    C11 C12 . 1.396(2) ?
    C11 H11 . 0.9500 ?
    C12 H12 . 0.9500 ?
    C13 C18 . 1.391(2) ?
    C13 C14 . 1.404(2) ?
    C14 C15 . 1.394(2) ?
    C14 H14 . 0.9500 ?
    C15 C16 . 1.390(2) ?
    C15 H15 . 0.9500 ?
    C16 C17 . 1.386(2) ?
    C16 H16 . 0.9500 ?
    C17 C18 . 1.395(2) ?
    C17 H17 . 0.9500 ?
    C18 H18 . 0.9500 ?
    C19 C20 . 1.519(2) ?
    C20 C21 . 1.397(2) ?
    C20 C24 . 1.408(2) ?
    C21 H21 . 0.9500 ?
    C22 C23 . 1.374(2) ?
    C22 H22 . 0.9500 ?
    C23 C24 . 1.395(2) ?
    C23 H23 . 0.9500 ?
    C24 C25 . 1.536(2) ?
loop_
    _geom_angle_atom_site_label_1
    _geom_angle_atom_site_label_2
    _geom_angle_atom_site_label_3
    _geom_angle_site_symmetry_1
    _geom_angle_site_symmetry_3
    _geom_angle
    _geom_angle_publ_flag
    P1 Ag1 O1 . . 113.12(3) .
    P1 Ag1 O3 . 2_645 122.95(3) .
    P1 Ag1 N1 . 3_666 140.10(4) .
    O1 Ag1 O3 . 2_645 81.06(4) .
    O1 Ag1 N1 . 3_666 87.84(4) .
    O3 Ag1 N1 2_645 3_666 92.57(4) .
    C1 P1 C7 . . 104.65(7) ?
    C1 P1 C13 . . 104.18(7) ?
    C7 P1 C13 . . 105.28(7) ?
    C1 P1 Ag1 . . 113.79(5) ?
    C7 P1 Ag1 . . 115.70(5) ?
    C13 P1 Ag1 . . 112.16(5) ?
    C19 O1 Ag1 . . 123.60(10) ?
    C25 O3 Ag1 . 2_655 132.51(11) ?
    C25 O4 H4 . . 110.1(17) ?
    C21 N1 C22 . . 116.87(14) ?
    C21 N1 Ag1 . 3_666 117.57(10) ?
    C22 N1 Ag1 . 3_666 123.80(11) ?
    C6 C1 C2 . . 119.38(15) ?
    C6 C1 P1 . . 121.99(12) ?
    C2 C1 P1 . . 118.58(12) ?
    C3 C2 C1 . . 120.45(14) ?
    C3 C2 H2 . . 119.8 ?
    C1 C2 H2 . . 119.8 ?
    C2 C3 C4 . . 119.87(15) ?
    C2 C3 H3 . . 120.1 ?
    C4 C3 H3 . . 120.1 ?
    C5 C4 C3 . . 120.17(16) ?
    C5 C4 H4A . . 119.9 ?
    C3 C4 H4A . . 119.9 ?
    C4 C5 C6 . . 120.25(15) ?
    C4 C5 H5 . . 119.9 ?
    C6 C5 H5 . . 119.9 ?
    C5 C6 C1 . . 119.86(15) ?
    C5 C6 H6 . . 120.1 ?
    C1 C6 H6 . . 120.1 ?
    C12 C7 C8 . . 119.29(14) ?
    C12 C7 P1 . . 123.54(12) ?
    C8 C7 P1 . . 117.08(11) ?
    C9 C8 C7 . . 120.46(15) ?
    C9 C8 H8 . . 119.8 ?
    C7 C8 H8 . . 119.8 ?
    C10 C9 C8 . . 119.84(15) ?
    C10 C9 H9 . . 120.1 ?
    C8 C9 H9 . . 120.1 ?
    C11 C10 C9 . . 120.26(15) ?
    C11 C10 H10 . . 119.9 ?
    C9 C10 H10 . . 119.9 ?
    C10 C11 C12 . . 120.18(16) ?
    C10 C11 H11 . . 119.9 ?
    C12 C11 H11 . . 119.9 ?
    C7 C12 C11 . . 119.94(16) ?
    C7 C12 H12 . . 120.0 ?
    C11 C12 H12 . . 120.0 ?
    C18 C13 C14 . . 119.46(15) ?
    C18 C13 P1 . . 122.35(13) ?
    C14 C13 P1 . . 118.16(12) ?
    C15 C14 C13 . . 119.88(15) ?
    C15 C14 H14 . . 120.1 ?
    C13 C14 H14 . . 120.1 ?
    C16 C15 C14 . . 120.26(16) ?
    C16 C15 H15 . . 119.9 ?
    C14 C15 H15 . . 119.9 ?
    C17 C16 C15 . . 119.88(16) ?
    C17 C16 H16 . . 120.1 ?
    C15 C16 H16 . . 120.1 ?
    C16 C17 C18 . . 120.31(16) ?
    C16 C17 H17 . . 119.8 ?
    C18 C17 H17 . . 119.8 ?
    C13 C18 C17 . . 120.19(16) ?
    C13 C18 H18 . . 119.9 ?
    C17 C18 H18 . . 119.9 ?
    O1 C19 O2 . . 122.82(15) ?
    O1 C19 C20 . . 117.60(13) ?
    O2 C19 C20 . . 119.58(14) ?
    C21 C20 C24 . . 117.80(14) ?
    C21 C20 C19 . . 113.46(13) ?
    C24 C20 C19 . . 128.70(14) ?
    N1 C21 C20 . . 124.81(14) ?
    N1 C21 H21 . . 117.6 ?
    C20 C21 H21 . . 117.6 ?
    N1 C22 C23 . . 122.51(15) ?
    N1 C22 H22 . . 118.7 ?
    C23 C22 H22 . . 118.7 ?
    C22 C23 C24 . . 121.11(15) ?
    C22 C23 H23 . . 119.4 ?
    C24 C23 H23 . . 119.4 ?
    C23 C24 C20 . . 116.89(14) ?
    C23 C24 C25 . . 115.03(14) ?
    C20 C24 C25 . . 128.06(14) ?
    O3 C25 O4 . . 123.62(15) ?
    O3 C25 C24 . . 117.47(14) ?
    O4 C25 C24 . . 118.88(14) ?
loop_
    _geom_torsion_atom_site_label_1
    _geom_torsion_atom_site_label_2
    _geom_torsion_atom_site_label_3
    _geom_torsion_atom_site_label_4
    _geom_torsion_site_symmetry_1
    _geom_torsion_site_symmetry_2
    _geom_torsion_site_symmetry_3
    _geom_torsion_site_symmetry_4
    _geom_torsion
    _geom_torsion_publ_flag
    N1 Ag1 P1 C1 3_666 . . . 43.84(8) ?
    O1 Ag1 P1 C1 . . . . 160.37(6) ?
    O3 Ag1 P1 C1 2_645 . . . -105.31(7) ?
    N1 Ag1 P1 C7 3_666 . . . 165.10(8) ?
    O1 Ag1 P1 C7 . . . . -78.37(7) ?
    O3 Ag1 P1 C7 2_645 . . . 15.96(7) ?
    N1 Ag1 P1 C13 3_666 . . . -74.11(8) ?
    O1 Ag1 P1 C13 . . . . 42.42(6) ?
    O3 Ag1 P1 C13 2_645 . . . 136.75(7) ?
    N1 Ag1 O1 C19 3_666 . . . -153.23(12) ?
    P1 Ag1 O1 C19 . . . . 61.82(12) ?
    O3 Ag1 O1 C19 2_645 . . . -60.29(12) ?
    C7 P1 C1 C6 . . . . 28.81(15) ?
    C13 P1 C1 C6 . . . . -81.49(14) ?
    Ag1 P1 C1 C6 . . . . 156.05(12) ?
    C7 P1 C1 C2 . . . . -153.99(12) ?
    C13 P1 C1 C2 . . . . 95.70(13) ?
    Ag1 P1 C1 C2 . . . . -26.75(14) ?
    C6 C1 C2 C3 . . . . 1.3(2) ?
    P1 C1 C2 C3 . . . . -175.96(12) ?
    C1 C2 C3 C4 . . . . -0.5(2) ?
    C2 C3 C4 C5 . . . . -0.9(2) ?
    C3 C4 C5 C6 . . . . 1.5(3) ?
    C4 C5 C6 C1 . . . . -0.7(3) ?
    C2 C1 C6 C5 . . . . -0.7(2) ?
    P1 C1 C6 C5 . . . . 176.45(13) ?
    C1 P1 C7 C12 . . . . -119.18(14) ?
    C13 P1 C7 C12 . . . . -9.67(16) ?
    Ag1 P1 C7 C12 . . . . 114.76(13) ?
    C1 P1 C7 C8 . . . . 64.36(13) ?
    C13 P1 C7 C8 . . . . 173.86(12) ?
    Ag1 P1 C7 C8 . . . . -61.70(13) ?
    C12 C7 C8 C9 . . . . -0.4(2) ?
    P1 C7 C8 C9 . . . . 176.25(12) ?
    C7 C8 C9 C10 . . . . -1.0(2) ?
    C8 C9 C10 C11 . . . . 1.7(3) ?
    C9 C10 C11 C12 . . . . -1.0(3) ?
    C8 C7 C12 C11 . . . . 1.1(2) ?
    P1 C7 C12 C11 . . . . -175.27(13) ?
    C10 C11 C12 C7 . . . . -0.5(3) ?
    C1 P1 C13 C18 . . . . 1.57(15) ?
    C7 P1 C13 C18 . . . . -108.28(14) ?
    Ag1 P1 C13 C18 . . . . 125.08(12) ?
    C1 P1 C13 C14 . . . . -176.52(12) ?
    C7 P1 C13 C14 . . . . 73.64(14) ?
    Ag1 P1 C13 C14 . . . . -53.00(13) ?
    C18 C13 C14 C15 . . . . 1.6(2) ?
    P1 C13 C14 C15 . . . . 179.71(12) ?
    C13 C14 C15 C16 . . . . -1.1(2) ?
    C14 C15 C16 C17 . . . . 0.1(3) ?
    C15 C16 C17 C18 . . . . 0.4(3) ?
    C14 C13 C18 C17 . . . . -1.0(2) ?
    P1 C13 C18 C17 . . . . -179.09(12) ?
    C16 C17 C18 C13 . . . . 0.1(2) ?
    Ag1 O1 C19 O2 . . . . -41.8(2) ?
    Ag1 O1 C19 C20 . . . . 138.75(11) ?
    O1 C19 C20 C21 . . . . 12.9(2) ?
    O2 C19 C20 C21 . . . . -166.63(14) ?
    O1 C19 C20 C24 . . . . -164.64(15) ?
    O2 C19 C20 C24 . . . . 15.9(2) ?
    C22 N1 C21 C20 . . . . 0.8(2) ?
    Ag1 N1 C21 C20 3_666 . . . 166.32(12) ?
    C24 C20 C21 N1 . . . . -0.4(2) ?
    C19 C20 C21 N1 . . . . -178.22(14) ?
    C21 N1 C22 C23 . . . . -0.4(3) ?
    Ag1 N1 C22 C23 3_666 . . . -164.87(13) ?
    N1 C22 C23 C24 . . . . -0.5(3) ?
    C22 C23 C24 C20 . . . . 0.9(2) ?
    C22 C23 C24 C25 . . . . 179.83(15) ?
    C21 C20 C24 C23 . . . . -0.4(2) ?
    C19 C20 C24 C23 . . . . 176.96(15) ?
    C21 C20 C24 C25 . . . . -179.24(14) ?
    C19 C20 C24 C25 . . . . -1.8(3) ?
    Ag1 O3 C25 O4 2_655 . . . 93.68(18) ?
    Ag1 O3 C25 C24 2_655 . . . -88.43(17) ?
    C23 C24 C25 O3 . . . . -13.6(2) ?
    C20 C24 C25 O3 . . . . 165.22(15) ?
    C23 C24 C25 O4 . . . . 164.40(15) ?
    C20 C24 C25 O4 . . . . -16.8(2) ?
loop_
    _geom_hbond_atom_site_label_D
    _geom_hbond_atom_site_label_H
    _geom_hbond_atom_site_label_A
    _geom_hbond_site_symmetry_A
    _geom_hbond_distance_DH
    _geom_hbond_distance_HA
    _geom_hbond_distance_DA
    _geom_hbond_angle_DHA
    _geom_hbond_publ_flag
    O4 H4 O2 . 1.20(4) 1.20(4) 2.401(2) 176(4) no
