# Supplementary material for: Poly[(μ3-4-carb­oxy­pyridine-3-carboxyl­ato-κ3 N:O 3:O 4)(triphenyl­phosphine-κP)silver(I)]
Source: Acta Crystallogr Sect E Struct Rep Online. 2010 Aug 25;66(Pt 9):m1162. doi: 10.1107/S1600536810033350 (PMC3007833; doi:10.1107/S1600536810033350)
Supplement: Supplementary file 2 [file e-66-m1162-Isup2.hkl]

# 
# h,k,l, Fc-squared, Fo-squared, sigma(Fo-squared) and status flag 
# 
data_I
_shelx_title '  P21/c' 
_shelx_refln_list_code          4 
_shelx_F_calc_maximum      341.09 
_exptl_crystal_F_000      1080.00 
_reflns_d_resolution_high  0.7697 
 
loop_ 
 _symmetry_equiv_pos_as_xyz 
 'x, y, z' 
 '-x, y+1/2, -z+1/2' 
 '-x, -y, -z' 
 'x, -y-1/2, z-1/2' 
 
_cell_length_a    14.2472 
_cell_length_b    10.2431 
_cell_length_c    16.3146 
_cell_angle_alpha  90.000 
_cell_angle_beta  115.206 
_cell_angle_gamma  90.000 
 
_shelx_F_squared_multiplier     1.000 
 
loop_ 
 _refln_index_h 
 _refln_index_k 
 _refln_index_l 
 _refln_F_squared_calc 
 _refln_F_squared_meas 
 _refln_F_squared_sigma 
 _refln_observed_status 
   1   0   0    34462.06    25056.41   2870.81 o 
   2   0   0      921.51      998.30     18.11 o 
   3   0   0      466.23      437.76     11.24 o 
   4   0   0     9642.33     8889.18    133.80 o 
   5   0   0    11433.50    11164.97    221.64 o 
   6   0   0     1118.13     1060.80     25.25 o 
   7   0   0     4624.25     4366.50     75.38 o 
   8   0   0    13507.17    13130.34    201.83 o 
   9   0   0     1551.17     1555.80     37.53 o 
  10   0   0      224.69      294.70     21.97 o 
  11   0   0       14.82        8.41     15.80 o 
  12   0   0     7826.92     7874.77    136.59 o 
  13   0   0    15562.16    15645.78    249.75 o 
  14   0   0     1343.80     1437.94     44.79 o 
  15   0   0     2072.41     2041.03     55.50 o 
  16   0   0     1231.22     1229.99     61.56 o 
   1   1   0    11371.32    11192.14    413.99 o 
   2   1   0    12215.80    12045.94    175.45 o 
   3   1   0     6643.28     6598.11     75.22 o 
   4   1   0        2.28       13.69      3.55 o 
   5   1   0     9008.37     9280.11     99.93 o 
   6   1   0    17202.78    16731.11    185.95 o 
   7   1   0    20210.68    20088.64    210.72 o 
   8   1   0      168.86      142.82      7.74 o 
   9   1   0     3910.95     3838.51     50.71 o 
  10   1   0     2704.80     2802.42     41.27 o 
  11   1   0    14031.95    14098.58    157.53 o 
  12   1   0     2239.63     2190.59     37.18 o 
  13   1   0      108.30      109.17      9.68 o 
  14   1   0     7674.59     7717.94     98.36 o 
  15   1   0     2039.27     2078.22     46.25 o 
  16   1   0       92.43       93.89     12.64 o 
   0   2   0    58615.82    48627.76   1400.19 o 
   1   2   0     8346.94     8575.88     89.16 o 
   2   2   0    26451.22    24782.01    865.67 o 
   3   2   0    12854.63    13898.43    559.77 o 
   4   2   0    15399.95    14573.65    567.76 o 
   5   2   0     5231.59     4969.27     82.27 o 
   6   2   0     2028.76     2029.01     28.35 o 
   7   2   0      614.15      536.58     14.12 o 
   8   2   0     6666.70     6320.98     74.76 o 
   9   2   0     5638.54     5597.16     68.88 o 
  10   2   0      133.71      153.89      9.43 o 
  11   2   0     1715.49     1728.57     30.93 o 
  12   2   0     2237.77     2287.01     38.42 o 
  13   2   0     2796.91     2746.36     44.70 o 
  14   2   0     2265.80     2211.79     46.67 o 
  15   2   0      504.28      483.68     21.46 o 
  16   2   0      620.85      672.78     26.61 o 
   1   3   0      326.37      425.18      6.96 o 
   2   3   0     8144.59     8145.18     85.79 o 
   3   3   0    11769.12    11652.29    122.71 o 
   4   3   0       36.95       34.86      4.36 o 
   5   3   0    16941.80    17565.65    225.60 o 
   6   3   0     3013.31     2971.39     44.36 o 
   7   3   0     4430.19     4529.07     80.99 o 
   8   3   0      682.94      443.86     53.99 o 
   9   3   0       47.74       42.44      5.42 o 
  10   3   0     7121.96     6847.10    233.52 o 
  11   3   0     2196.96     2247.43     46.28 o 
  12   3   0      217.00      197.77     11.88 o 
  13   3   0       34.88       36.72      6.96 o 
  14   3   0       98.93       90.00     11.47 o 
  15   3   0      804.21      843.79     28.34 o 
  16   3   0     1213.06     1268.82     45.89 o 
   0   4   0       17.16        4.17      2.34 o 
   1   4   0    14036.20    14552.44    150.70 o 
   2   4   0     1326.44     1346.84     22.92 o 
   3   4   0     4639.25     4700.01     52.77 o 
   4   4   0    10075.89    10351.07    110.54 o 
   5   4   0      223.65      288.47     10.18 o 
   6   4   0      325.55      283.50     10.16 o 
   7   4   0       34.76       40.38      5.47 o 
   8   4   0      469.10      463.76     23.93 o 
   9   4   0     5321.21     5278.90     76.54 o 
  10   4   0     1100.54     1029.51     74.18 o 
  11   4   0     2594.94     2588.52     61.13 o 
  12   4   0     4096.93     4102.98     67.70 o 
  13   4   0     1304.12     1285.41     32.90 o 
  14   4   0      386.75      401.14     24.80 o 
  15   4   0       74.33       64.69     14.25 o 
   1   5   0      649.56      589.37     10.01 o 
   2   5   0     6945.47     7487.73     96.61 o 
   3   5   0     1445.90     1514.07     30.26 o 
   4   5   0     2530.56     2649.39     33.42 o 
   5   5   0     2818.50     2792.65     36.02 o 
   6   5   0      720.60      682.77     19.13 o 
   7   5   0        6.05        4.99      2.49 o 
   8   5   0      831.79      846.95     21.58 o 
   9   5   0      726.70      643.39     36.25 o 
  10   5   0     1826.24     1818.27     37.85 o 
  11   5   0      299.59      301.67     20.24 o 
  12   5   0       27.86       13.82      9.53 o 
  13   5   0       34.13       12.16      9.89 o 
  14   5   0        3.86        9.31     10.40 o 
  15   5   0      367.98      335.66     26.78 o 
   0   6   0      649.82      833.05     19.39 o 
   1   6   0      190.25      217.41      6.52 o 
   2   6   0     1971.43     2230.11     35.95 o 
   3   6   0      110.20      110.82      7.79 o 
   4   6   0     4522.11     4501.76     65.01 o 
   5   6   0      884.33      894.42     21.45 o 
   6   6   0      839.03      807.72     79.91 o 
   7   6   0      698.01      729.45     26.10 o 
   8   6   0      936.15     1051.58     33.33 o 
   9   6   0     1308.62     1283.00     36.99 o 
  10   6   0      437.84      434.79     17.91 o 
  11   6   0       45.84       39.41     11.12 o 
  12   6   0        3.86      -10.97      7.31 o 
  13   6   0      280.60      257.32     22.80 o 
  14   6   0       18.83       -2.90      9.72 o 
   1   7   0      611.23      655.96     23.81 o 
   2   7   0     3378.12     3319.22     50.44 o 
   3   7   0     2626.56     2610.42     42.73 o 
   4   7   0      638.48      611.98     17.54 o 
   5   7   0     5721.98     5766.44     82.59 o 
   6   7   0     3524.89     3516.02     56.79 o 
   7   7   0      160.29      162.38     14.90 o 
   8   7   0      911.94      654.36    136.09 o 
   9   7   0        1.75        9.45      6.33 o 
  10   7   0     1375.27     1351.18     42.53 o 
  11   7   0      693.75      718.75     31.70 o 
  12   7   0       52.19       66.54     24.74 o 
  13   7   0        4.50       -3.84      9.25 o 
  14   7   0       12.77       17.93     12.05 o 
   0   8   0     1518.72     1500.34     55.38 o 
   1   8   0      512.07      585.95     23.00 o 
   2   8   0      838.07      857.29     20.69 o 
   3   8   0       28.62       32.87      5.91 o 
   4   8   0     7812.61     7801.60    106.90 o 
   5   8   0      284.03      277.00     13.28 o 
   6   8   0       33.29       46.38      7.60 o 
   7   8   0      250.86      187.78     28.66 o 
   8   8   0      405.38      389.11     21.56 o 
   9   8   0     4879.25     4681.54     95.22 o 
  10   8   0     1879.00     1844.56     52.55 o 
  11   8   0      188.63      212.54     20.60 o 
  12   8   0     1040.87      998.63     50.52 o 
  13   8   0      289.36      302.47     26.14 o 
   1   9   0     1664.05     1518.41     49.78 o 
   2   9   0     2163.55     2094.40     51.12 o 
   3   9   0     2928.85     2884.98     66.06 o 
   4   9   0      776.60      735.35     27.94 o 
   5   9   0     2087.09     2063.71     40.41 o 
   6   9   0     1823.87     1856.55     38.49 o 
   7   9   0     4373.84     4141.13     95.87 o 
   8   9   0       32.82       25.44      9.75 o 
   9   9   0     1879.69     1817.23     51.76 o 
  10   9   0     1261.53     1190.67     41.99 o 
  11   9   0      915.54      953.54     38.47 o 
  12   9   0      230.57      199.35     34.76 o 
   0  10   0     8648.69     8664.00    216.02 o 
   1  10   0      776.90      876.40     32.00 o 
   2  10   0      145.21      173.88     16.47 o 
   3  10   0     1307.19     1294.46     39.86 o 
   4  10   0     1340.58     1351.40     41.06 o 
   5  10   0     3818.67     3886.05     82.66 o 
   6  10   0     1335.01     1341.82     64.68 o 
   7  10   0     2218.40     2157.54     84.99 o 
   8  10   0     4841.15     4842.91    110.74 o 
   9  10   0     1114.63     1120.52     40.45 o 
  10  10   0      143.61      154.03     18.66 o 
  11  10   0        2.56        8.57     25.51 o 
   1  11   0     4467.75     4519.81     93.95 o 
   2  11   0     1793.65     1816.62     51.03 o 
   3  11   0      185.83      167.62     18.96 o 
   4  11   0      308.61      298.85     21.81 o 
   5  11   0        3.15       11.36      9.02 o 
   6  11   0     4803.06     4630.61    143.44 o 
   7  11   0     2146.38     2173.04     88.60 o 
   8  11   0        3.24      -17.71     11.81 o 
   9  11   0      744.42      721.42     51.09 o 
   0  12   0     5508.68     5499.09    158.23 o 
   1  12   0     2333.10     2347.73     62.42 o 
   2  12   0       22.49       12.39     10.04 o 
   3  12   0     2975.18     2951.09     72.62 o 
   4  12   0     2045.57     2138.06     59.35 o 
   5  12   0     2967.47     3054.35    109.99 o 
   6  12   0      228.16      172.98     29.39 o 
   7  12   0      511.63      481.46     42.60 o 
   1  13   0      284.27      272.08     46.69 o 
   2  13   0     4345.16     4492.33     99.45 o 
   3  13   0     2237.86     2093.44     88.13 o 
 -17   1   1      151.61      134.21     14.61 o 
 -16   1   1       97.66       74.52     11.62 o 
 -15   1   1       67.04       77.80      9.63 o 
 -14   1   1       46.70       49.04      9.05 o 
 -13   1   1      655.96      642.70     19.05 o 
 -12   1   1      938.09      944.29     22.28 o 
 -11   1   1      442.27      432.41     21.54 o 
 -10   1   1       58.99       73.00      6.85 o 
  -9   1   1       55.04       58.00      8.63 o 
  -8   1   1     2557.83     2643.57     36.90 o 
  -7   1   1     2161.89     2292.74     31.99 o 
  -6   1   1     1882.03     1854.37     28.79 o 
  -5   1   1     1402.22     1430.09     20.59 o 
  -4   1   1     1216.50     1244.38     17.71 o 
  -3   1   1    12972.21    12935.83    155.57 o 
  -2   1   1       28.27       21.53      2.12 o 
  -1   1   1     2478.14     2584.93     27.65 o 
   0   1   1     3358.58     3281.34     39.76 o 
   1   1   1       19.41       23.06      1.86 o 
   2   1   1    15204.40    15100.13    156.97 o 
   3   1   1      110.14      111.25      4.38 o 
   4   1   1     1977.41     2143.59     27.29 o 
   5   1   1     2684.64     2709.48     34.29 o 
   6   1   1     3894.29     4037.44     49.08 o 
   7   1   1      117.13      120.34      7.03 o 
   8   1   1      855.40      804.05     17.02 o 
   9   1   1        4.22        4.62      3.79 o 
  10   1   1      256.91      251.70     10.84 o 
  11   1   1     1786.33     1834.17     32.20 o 
  12   1   1      158.97      154.13     10.50 o 
  13   1   1     1013.80     1070.38     25.38 o 
  14   1   1     1111.45     1124.36     31.79 o 
  15   1   1       47.21       64.44     10.76 o 
  16   1   1        9.31       -1.99     14.11 o 
 -16   2   1        9.40        0.59     10.55 o 
 -15   2   1      694.89      717.12     25.83 o 
 -14   2   1      530.85      514.22     21.87 o 
 -13   2   1     1205.17     1190.16     30.47 o 
 -12   2   1     3385.86     3433.48     50.53 o 
 -11   2   1     2733.85     2848.72     44.11 o 
 -10   2   1       75.33       76.18      6.95 o 
  -9   2   1      143.81      155.14     10.37 o 
  -8   2   1     1044.47     1013.16     19.33 o 
  -7   2   1     1915.68     1811.26     26.99 o 
  -6   2   1     4532.82     4234.07    155.68 o 
  -5   2   1        8.24       16.94      8.94 o 
  -4   2   1     3041.37     3295.46     38.70 o 
  -3   2   1     2556.60     2724.53     31.68 o 
  -2   2   1       92.26      137.53      4.19 o 
  -1   2   1    10462.81    10696.34    110.15 o 
   0   2   1    16245.32    15505.10    507.67 o 
   1   2   1     6160.15     6187.32     97.74 o 
   2   2   1    24135.78    23583.38    249.37 o 
   3   2   1    10787.49    11074.23    135.11 o 
   4   2   1     7879.25     8098.63    101.96 o 
   5   2   1     1617.10     1763.04     28.88 o 
   6   2   1     1566.18     1392.03     21.88 o 
   7   2   1     1265.50     1072.46     19.29 o 
   8   2   1        8.65       20.12      4.89 o 
   9   2   1     2760.66     2695.47     39.23 o 
  10   2   1      405.24      423.84     13.77 o 
  11   2   1      391.05      385.55     14.88 o 
  12   2   1      675.63      712.86     19.57 o 
  13   2   1      114.15      124.60     12.30 o 
  14   2   1     2227.06     2244.68     47.57 o 
  15   2   1      959.62      943.01     30.37 o 
  16   2   1       45.74       27.20     12.20 o 
 -16   3   1     1408.82     1454.12     49.49 o 
 -15   3   1     1013.75     1034.66     30.95 o 
 -14   3   1       19.28       26.32      6.80 o 
 -13   3   1     2942.14     2989.08     47.11 o 
 -12   3   1     4639.99     4607.81     78.45 o 
 -11   3   1      171.24      183.37     15.21 o 
 -10   3   1       60.68       68.96      9.21 o 
  -9   3   1     3018.40     3124.54     52.49 o 
  -8   3   1    14623.93    14584.49    184.48 o 
  -7   3   1     5318.06     5123.93     61.28 o 
  -6   3   1      732.01      976.45     16.99 o 
  -5   3   1      554.35      398.44      9.29 o 
  -4   3   1    11094.88    11082.28    116.86 o 
  -3   3   1     3733.18     3664.92     41.51 o 
  -2   3   1     1350.66     1425.56     22.52 o 
  -1   3   1     5446.35     5578.66     59.67 o 
   0   3   1    29797.20    28251.37    294.77 o 
   1   3   1    13671.33    13591.86    199.25 o 
   2   3   1     9207.40     9852.62    122.24 o 
   3   3   1    13045.66    13440.10    139.92 o 
   4   3   1     9605.26     9760.62    104.46 o 
   5   3   1    14172.13    14410.46    152.14 o 
   6   3   1     3336.41     3416.80     50.87 o 
   7   3   1      311.98      261.94     12.62 o 
   8   3   1     5384.88     5342.87     65.35 o 
   9   3   1     6079.53     6144.99     76.11 o 
  10   3   1      235.80      263.22     15.28 o 
  11   3   1       21.68       24.23      6.30 o 
  12   3   1     1486.06     1451.84     38.32 o 
  13   3   1     4845.94     5046.17     81.41 o 
  14   3   1     1658.07     1675.12     40.18 o 
  15   3   1      482.40      499.16     22.71 o 
 -16   4   1     1965.20     2016.28     90.65 o 
 -15   4   1     2844.77     2877.33     72.88 o 
 -14   4   1     1147.39     1106.25     40.08 o 
 -13   4   1     1227.55     1223.06     27.02 o 
 -12   4   1     1012.83      974.72     27.58 o 
 -11   4   1     6731.13     6597.85     97.13 o 
 -10   4   1     6223.06     6182.10     83.82 o 
  -9   4   1     3540.81     3473.48     47.32 o 
  -8   4   1       44.52       54.76      5.45 o 
  -7   4   1     4892.89     4775.68     58.02 o 
  -6   4   1     8687.47     8519.56     94.43 o 
  -5   4   1    10273.74    10425.60    112.12 o 
  -4   4   1      241.97      241.84     11.49 o 
  -3   4   1    18501.07    18919.45    228.78 o 
  -2   4   1    25616.76    25643.95    306.79 o 
  -1   4   1    16399.35    17278.33    178.38 o 
   0   4   1      137.34      131.10      4.34 o 
   1   4   1    15608.52    16437.80    169.12 o 
   2   4   1    12800.44    12772.52    154.10 o 
   3   4   1    13497.44    13348.79    181.62 o 
   4   4   1    10927.09    11505.98    122.60 o 
   5   4   1      856.62      757.84     14.36 o 
   6   4   1     2548.86     2416.77     33.29 o 
   7   4   1     1423.96     1317.00     22.46 o 
   8   4   1      944.82      951.81     19.22 o 
   9   4   1      565.34      536.23     42.04 o 
  10   4   1     8712.76     8717.01    120.71 o 
  11   4   1     7092.10     6968.32    100.73 o 
  12   4   1      544.82      523.18     22.01 o 
  13   4   1      173.98      179.46     14.62 o 
  14   4   1     1143.51     1184.31     42.63 o 
  15   4   1     1534.46     1675.58     53.65 o 
 -15   5   1       17.34        9.87     10.83 o 
 -14   5   1     1164.59     1210.74     43.15 o 
 -13   5   1     1478.47     1469.22     46.44 o 
 -12   5   1     2098.14     2204.57     45.43 o 
 -11   5   1     1403.90     1458.98     34.11 o 
 -10   5   1      625.96      604.99     20.39 o 
  -9   5   1     7216.26     7252.16    119.38 o 
  -8   5   1    10779.94    10994.84    122.56 o 
  -7   5   1      269.36      262.62      8.99 o 
  -6   5   1      184.23      223.01      7.92 o 
  -5   5   1      441.14      327.76     11.67 o 
  -4   5   1    13943.22    13718.78    171.20 o 
  -3   5   1    10446.88    10163.70    128.66 o 
  -2   5   1     4628.71     5136.65     69.15 o 
  -1   5   1     8088.84     8471.11     90.43 o 
   0   5   1     3026.90     2881.15     34.41 o 
   1   5   1     9881.22     9715.02    103.12 o 
   2   5   1     5508.01     5775.73     64.21 o 
   3   5   1     2721.80     2769.35     39.31 o 
   4   5   1    24710.72    24191.02    250.83 o 
   5   5   1    16291.12    16574.60    175.15 o 
   6   5   1      319.12      377.22     10.59 o 
   7   5   1      474.16      477.09     12.73 o 
   8   5   1     2416.16     2433.86     36.10 o 
   9   5   1     8760.72     8939.17    104.02 o 
  10   5   1     3380.45     3407.76     73.88 o 
  11   5   1     1391.85     1357.97     42.57 o 
  12   5   1     3391.13     3444.41    177.71 o 
  13   5   1     1604.80     1726.95     52.15 o 
  14   5   1      598.94      603.26     31.69 o 
  15   5   1      418.51      493.05     30.45 o 
 -15   6   1     1545.28     1573.39     94.62 o 
 -14   6   1     1108.80     1114.57     74.84 o 
 -13   6   1      503.98      496.83     27.47 o 
 -12   6   1       11.85        9.28      8.77 o 
 -11   6   1     3659.21     3318.80    230.11 o 
 -10   6   1    12526.91    12282.04    164.79 o 
  -9   6   1     4933.08     4896.98     75.95 o 
  -8   6   1     2665.72     2719.87     48.02 o 
  -7   6   1     5389.67     5548.63     80.96 o 
  -6   6   1     4130.07     4405.87    186.66 o 
  -5   6   1     7672.92     7580.99    120.87 o 
  -4   6   1       76.45       72.25      6.84 o 
  -3   6   1    11333.21    11136.98    141.57 o 
  -2   6   1    10853.56    10798.51    136.76 o 
  -1   6   1     3991.66     4169.79     48.21 o 
   0   6   1      152.07      156.50      6.39 o 
   1   6   1     1382.40     1359.72     23.70 o 
   2   6   1     4669.59     4603.86     57.41 o 
   3   6   1    15198.56    15429.22    162.11 o 
   4   6   1     2251.01     2344.34     35.37 o 
   5   6   1     6375.92     6441.70     89.13 o 
   6   6   1     1662.10     1706.29     33.01 o 
   7   6   1      765.64      719.16     20.35 o 
   8   6   1     1434.67     1464.89     31.87 o 
   9   6   1      191.51      163.26     16.15 o 
  10   6   1     8570.84     8250.94    175.99 o 
  11   6   1     5403.30     5422.98    107.69 o 
  12   6   1     1092.37     1056.12     40.39 o 
  13   6   1       66.43       54.12     13.32 o 
  14   6   1      324.28      297.34     25.25 o 
 -14   7   1      258.74      196.42     30.27 o 
 -13   7   1     1642.24     1570.45     50.70 o 
 -12   7   1     2754.96     2723.77    122.58 o 
 -11   7   1     1023.23     1029.60     37.81 o 
 -10   7   1      862.33      785.35     24.50 o 
  -9   7   1     2719.80     2614.27     49.18 o 
  -8   7   1     6298.89     6059.06     89.76 o 
  -7   7   1     2418.64     2385.07     43.93 o 
  -6   7   1      671.30      685.58     19.85 o 
  -5   7   1     2373.97     2227.49     48.55 o 
  -4   7   1     3021.71     2942.92     76.76 o 
  -3   7   1     6224.22     6402.28     87.96 o 
  -2   7   1      561.91      541.88     15.94 o 
  -1   7   1     4463.98     4494.81     70.83 o 
   0   7   1    11495.04    11536.36    123.34 o 
   1   7   1    10192.16    10427.17    112.38 o 
   2   7   1      835.65      902.46     20.46 o 
   3   7   1     3215.26     3399.84     52.47 o 
   4   7   1     6291.53     6273.36    107.49 o 
   5   7   1     6538.10     6446.76    111.81 o 
   6   7   1     1483.24     1463.46     30.90 o 
   7   7   1     2311.02     2337.53     43.22 o 
   8   7   1     4055.88     4137.20     84.04 o 
   9   7   1     1998.25     1997.11     52.60 o 
  10   7   1     1864.05     1747.22     50.04 o 
  11   7   1       84.66       83.99     14.05 o 
  12   7   1     2416.94     2428.50     65.92 o 
  13   7   1     2526.03     2405.97     77.34 o 
 -13   8   1      415.52      431.94     27.57 o 
 -12   8   1     2059.41     2182.65     74.59 o 
 -11   8   1     2204.09     2155.99     58.78 o 
 -10   8   1     1243.69     1234.34     41.09 o 
  -9   8   1      743.55      790.78     38.68 o 
  -8   8   1       83.14       77.90      9.55 o 
  -7   8   1     1408.14     1413.29     39.77 o 
  -6   8   1     7973.74     7928.08    110.79 o 
  -5   8   1     3788.45     4055.00     63.63 o 
  -4   8   1      550.25      535.08     17.29 o 
  -3   8   1     1942.30     2040.26     36.95 o 
  -2   8   1     3468.15     3605.46     55.32 o 
  -1   8   1     8773.26     8707.07    206.12 o 
   0   8   1      679.25      697.04     25.02 o 
   1   8   1     4174.66     4090.87     79.07 o 
   2   8   1     4341.56     4335.93     64.13 o 
   3   8   1     2758.04     2766.72     46.16 o 
   4   8   1       94.54       90.05      8.74 o 
   5   8   1      323.84      327.77     19.72 o 
   6   8   1     2530.60     2576.16     46.51 o 
   7   8   1     4521.74     4600.78    101.14 o 
   8   8   1      321.26      352.15     21.64 o 
   9   8   1     1573.05     1574.43     68.60 o 
  10   8   1     2153.39     2136.21     58.18 o 
  11   8   1     2643.29     2605.20     67.70 o 
  12   8   1     1821.48     1767.74     55.20 o 
 -12   9   1     1549.81     1491.26     49.99 o 
 -11   9   1      666.55      622.87     30.67 o 
 -10   9   1        6.29       -5.15      7.92 o 
  -9   9   1      451.21      449.75     24.51 o 
  -8   9   1     2288.60     2271.79     45.92 o 
  -7   9   1     6963.66     6800.58    100.48 o 
  -6   9   1      287.22      342.96     15.80 o 
  -5   9   1     3503.54     3646.82     60.08 o 
  -4   9   1     1631.04     1646.74     44.37 o 
  -3   9   1      994.92     1008.12     32.99 o 
  -2   9   1      265.57      236.46     35.17 o 
  -1   9   1     3479.73     3412.97    134.18 o 
   0   9   1     6714.31     6865.32    123.18 o 
   1   9   1     1592.85     1643.65     43.53 o 
   2   9   1      193.04      167.53     15.12 o 
   3   9   1      983.86     1035.69     86.89 o 
   4   9   1        9.71       10.48      7.62 o 
   5   9   1     1258.15     1260.14     36.68 o 
   6   9   1     3766.55     3507.52    153.65 o 
   7   9   1     1008.63     1023.34     35.22 o 
   8   9   1     5541.03     5381.12    193.07 o 
   9   9   1      872.49      899.57     35.33 o 
  10   9   1       38.03       51.64     13.11 o 
  11   9   1        2.67       -5.07      9.51 o 
 -11  10   1      287.90      295.71     24.73 o 
 -10  10   1      278.75      287.58     23.93 o 
  -9  10   1      161.41      201.63     27.03 o 
  -8  10   1      181.19      188.99     18.43 o 
  -7  10   1      220.16      263.27     31.10 o 
  -6  10   1     2163.06     2151.64     56.06 o 
  -5  10   1      360.02      357.56     21.53 o 
  -4  10   1      356.23      361.28     24.30 o 
  -3  10   1      301.23      252.83     18.58 o 
  -2  10   1      736.87      798.93     52.38 o 
  -1  10   1     2176.80     2198.57     80.34 o 
   0  10   1      382.33      381.93     21.40 o 
   1  10   1      333.18      328.59     19.85 o 
   2  10   1     1830.65     1839.05     49.21 o 
   3  10   1     1821.96     1728.23     47.14 o 
   4  10   1       22.14       36.72     19.55 o 
   5  10   1        0.41        8.11      7.82 o 
   6  10   1     1376.08     1362.65     64.03 o 
   7  10   1     2181.62     2014.84     82.47 o 
   8  10   1        9.81        5.99      9.59 o 
   9  10   1     1061.46      968.75     37.84 o 
  10  10   1      136.54      122.10     17.15 o 
  -9  11   1      395.68      351.21     40.14 o 
  -8  11   1        1.87        6.71     15.05 o 
  -7  11   1      329.56      323.35     36.89 o 
  -6  11   1       27.20       28.80     10.37 o 
  -5  11   1        0.37       -3.02      9.56 o 
  -4  11   1      107.50      117.15     15.57 o 
  -3  11   1        9.44       15.56      9.23 o 
  -2  11   1       39.51       39.06     10.95 o 
  -1  11   1      202.57      186.17     18.06 o 
   0  11   1      120.34      113.43     15.32 o 
   1  11   1       75.11       89.28     13.57 o 
   2  11   1      338.79      355.05     21.76 o 
   3  11   1       59.89       57.54     12.23 o 
   4  11   1      542.55      544.18     26.82 o 
   5  11   1       32.69       31.62     16.78 o 
   6  11   1      203.83      256.76     33.32 o 
   7  11   1      202.24      189.73     29.88 o 
   8  11   1        2.78       -4.90     13.38 o 
   9  11   1        0.33        0.19     15.27 o 
  -7  12   1      233.56      249.08     34.21 o 
  -6  12   1     1429.86     1373.54     69.16 o 
  -5  12   1       52.93       57.98     13.50 o 
  -4  12   1      156.99      149.11     17.86 o 
  -3  12   1      176.88      154.20     17.99 o 
  -2  12   1      173.23      171.66     19.19 o 
  -1  12   1      922.76      929.88     36.91 o 
   0  12   1      233.29      238.73     21.17 o 
   1  12   1      681.62      678.78     37.22 o 
   2  12   1       20.69       31.89     11.82 o 
   3  12   1      415.47      469.52     39.61 o 
   4  12   1      316.95      304.02     36.73 o 
   5  12   1      140.78      100.74     23.55 o 
   6  12   1      843.22      866.05     55.33 o 
  -3  13   1       11.70        7.19     11.01 o 
  -2  13   1      106.08       69.36     14.71 o 
  -1  13   1       27.14       18.97     11.66 o 
   0  13   1      532.10      513.72     29.14 o 
   1  13   1      460.59      446.21     27.91 o 
   2  13   1       89.53      103.06     24.42 o 
   3  13   1      405.39      377.56     41.94 o 
 -17   0   2     1445.08     1427.79     47.46 o 
 -16   0   2     1262.24     1218.85     44.14 o 
 -15   0   2     1747.42     1867.91     52.08 o 
 -14   0   2      137.57      129.51     15.26 o 
 -13   0   2     1566.17     1496.53     42.33 o 
 -12   0   2    16477.91    16436.00    279.93 o 
 -11   0   2     1645.90     1687.09     42.26 o 
 -10   0   2       44.58       69.42     14.34 o 
  -9   0   2     9121.12     9168.02    147.54 o 
  -8   0   2    43532.49    43090.22    623.82 o 
  -7   0   2    19019.28    18921.99    280.93 o 
  -6   0   2        0.71       86.43     11.58 o 
  -5   0   2     8008.54     8089.83    189.90 o 
  -4   0   2    11540.94    11749.98    192.26 o 
  -3   0   2     4213.54     4184.53     65.24 o 
  -2   0   2    20714.28    20557.29    426.33 o 
  -1   0   2       49.66       18.71      5.89 o 
   0   0   2    51558.38    42487.59    619.27 o 
   1   0   2    12759.55    12759.52    187.25 o 
   2   0   2      389.34      379.92     10.05 o 
   3   0   2      759.49      813.31     17.90 o 
   4   0   2    23447.38    23237.44    393.47 o 
   5   0   2    51837.43    48332.39   1555.20 o 
   6   0   2    12061.29    12122.48    184.51 o 
   7   0   2     1888.80     2113.84     43.59 o 
   8   0   2    20516.64    19934.48    299.06 o 
   9   0   2     2258.73     2306.64     49.89 o 
  10   0   2     2025.12     1975.08     46.39 o 
  11   0   2     1188.78     1256.09     36.17 o 
  12   0   2      665.72      663.52     37.43 o 
  13   0   2    13230.12    13137.40    215.17 o 
  14   0   2     4843.02     4930.85    142.59 o 
  15   0   2      631.91      606.51     44.30 o 
 -17   1   2      148.33      145.59     14.78 o 
 -16   1   2       62.13       64.46     13.25 o 
 -15   1   2     4685.41     4758.09     68.70 o 
 -14   1   2     4294.90     4242.19     61.68 o 
 -13   1   2     2918.30     2929.65     46.17 o 
 -12   1   2      221.29      200.07     14.11 o 
 -11   1   2     5995.40     5858.19     83.36 o 
 -10   1   2     4771.87     4647.28     60.07 o 
  -9   1   2     5703.83     5566.73     67.94 o 
  -8   1   2     5305.13     5590.33     66.82 o 
  -7   1   2    11011.39    10883.16    118.40 o 
  -6   1   2    21939.96    20821.67    216.03 o 
  -5   1   2     6878.70     6775.40     76.88 o 
  -4   1   2     4961.91     5279.02     65.41 o 
  -3   1   2    33997.00    32419.35    636.61 o 
  -2   1   2     3609.71     3698.44     47.56 o 
  -1   1   2    19309.61    19161.71    323.89 o 
   0   1   2        1.92        3.19      5.66 o 
   1   1   2     4287.02     4341.24     60.60 o 
   2   1   2   116344.69    91180.00   2249.09 o 
   3   1   2    30865.76    29807.06    316.15 o 
   4   1   2      618.89      511.26     10.18 o 
   5   1   2     1020.35     1172.71     18.60 o 
   6   1   2    14527.85    14430.86    153.55 o 
   7   1   2    15662.33    15735.80    168.12 o 
   8   1   2     1195.26     1217.49     22.19 o 
   9   1   2        0.59        7.38      4.04 o 
  10   1   2     2252.28     2213.44     35.51 o 
  11   1   2     4790.33     4699.50     63.07 o 
  12   1   2      939.97      953.95     24.03 o 
  13   1   2      186.93      195.78     14.84 o 
  14   1   2     1354.14     1415.51     45.50 o 
  15   1   2     4259.17     4241.70    180.24 o 
 -17   2   2     2052.90     2086.64     63.40 o 
 -16   2   2     3788.86     3950.34     71.56 o 
 -15   2   2      381.81      397.62     19.46 o 
 -14   2   2     1447.05     1513.32     36.31 o 
 -13   2   2     1821.25     1785.53     33.50 o 
 -12   2   2     4759.19     4701.00     80.09 o 
 -11   2   2      547.78      548.42     15.84 o 
 -10   2   2     1020.62     1039.43     21.31 o 
  -9   2   2     5047.03     5047.88     62.72 o 
  -8   2   2    14785.71    14970.76    160.89 o 
  -7   2   2     2763.73     2459.93     61.96 o 
  -6   2   2     4894.73     5185.54     73.33 o 
  -5   2   2      336.13      255.15     19.49 o 
  -4   2   2    14320.87    14529.96    150.89 o 
  -3   2   2    15894.65    15989.08    165.76 o 
  -2   2   2      155.93      168.70      4.22 o 
  -1   2   2    10124.62    10256.21    106.06 o 
   0   2   2    12320.18    12064.35    123.60 o 
   1   2   2     1046.93      906.99     14.71 o 
   2   2   2      676.09      793.67     13.85 o 
   3   2   2      265.27      253.63     11.74 o 
   4   2   2    14436.96    14869.78    155.42 o 
   5   2   2     3701.09     3350.06     48.45 o 
   6   2   2     2981.24     3005.61     39.13 o 
   7   2   2       78.46       80.14      5.91 o 
   8   2   2     1515.96     1439.19     24.79 o 
   9   2   2     4370.71     4490.39     58.30 o 
  10   2   2     3478.72     3451.63     48.84 o 
  11   2   2      533.65      539.44     16.46 o 
  12   2   2     1672.49     1652.06     37.14 o 
  13   2   2     3591.71     3532.62     63.03 o 
  14   2   2     1960.54     2061.75     45.75 o 
  15   2   2        0.85        9.38     10.47 o 
 -16   3   2      316.60      327.29     25.90 o 
 -15   3   2     1632.39     1654.45     34.25 o 
 -14   3   2     1464.91     1466.77     30.80 o 
 -13   3   2      775.06      766.69     20.81 o 
 -12   3   2        3.19        6.95      4.97 o 
 -11   3   2     3599.48     3581.16     50.71 o 
 -10   3   2     5458.05     5546.59     69.53 o 
  -9   3   2      296.96      304.67     29.94 o 
  -8   3   2       27.51       19.86      4.05 o 
  -7   3   2     2645.31     2839.96     37.69 o 
  -6   3   2      580.12      495.09     11.10 o 
  -5   3   2     2280.79     2049.99     27.25 o 
  -4   3   2        0.67        5.34      3.91 o 
  -3   3   2     4176.70     4219.80     47.19 o 
  -2   3   2    23682.95    23450.03    242.23 o 
  -1   3   2     4654.15     4742.42     51.59 o 
   0   3   2     2732.41     2746.89     36.25 o 
   1   3   2     2092.64     2188.65     26.37 o 
   2   3   2     3963.13     3841.61     43.64 o 
   3   3   2    13432.19    13613.38    142.26 o 
   4   3   2     2496.88     2406.40     30.90 o 
   5   3   2     1560.86     1907.52     31.48 o 
   6   3   2     1221.44     1213.94     20.35 o 
   7   3   2      542.03      514.91     13.00 o 
   8   3   2     1992.90     2004.74     31.09 o 
   9   3   2      302.26      333.41     11.84 o 
  10   3   2     4101.79     4103.91     55.83 o 
  11   3   2     5789.02     5782.59     86.98 o 
  12   3   2      329.72      316.62     25.94 o 
  13   3   2      247.73      235.56     16.63 o 
  14   3   2      238.46      209.19     16.42 o 
  15   3   2     1798.95     1879.39     45.14 o 
 -16   4   2     1101.24     1133.37    138.79 o 
 -15   4   2       21.48       21.00     10.67 o 
 -14   4   2      141.50      120.62     12.54 o 
 -13   4   2       13.00       10.10      4.68 o 
 -12   4   2      201.46      165.32     18.81 o 
 -11   4   2     2597.05     2643.50     40.88 o 
 -10   4   2       31.76       38.92      5.87 o 
  -9   4   2     2653.07     2527.63     37.11 o 
  -8   4   2     6136.60     6353.25     75.20 o 
  -7   4   2     1636.58     1721.00     26.13 o 
  -6   4   2     2926.69     3180.39     40.41 o 
  -5   4   2       32.63       35.45      3.27 o 
  -4   4   2     2965.10     2804.23     34.04 o 
  -3   4   2     7189.72     7350.16     94.48 o 
  -2   4   2      253.39      280.52      8.89 o 
  -1   4   2     1697.97     1823.01     22.96 o 
   0   4   2     1818.82     1782.87     22.78 o 
   1   4   2     4695.92     4411.53     71.68 o 
   2   4   2     3086.15     3113.04     37.16 o 
   3   4   2     1975.22     2036.77     29.41 o 
   4   4   2    20929.54    21950.95    227.31 o 
   5   4   2     3649.03     3705.29     45.84 o 
   6   4   2        1.74       18.35     10.26 o 
   7   4   2     1218.87     1281.23     22.37 o 
   8   4   2      317.66      367.53     20.88 o 
   9   4   2     2036.61     1936.92     37.37 o 
  10   4   2      639.36      681.88     21.39 o 
  11   4   2       14.37        9.01      6.59 o 
  12   4   2     2511.78     2505.87     74.53 o 
  13   4   2      198.25      210.45     15.89 o 
  14   4   2      276.36      251.20     22.51 o 
  15   4   2      469.74      481.68     29.47 o 
 -16   5   2        2.95      -11.89     10.47 o 
 -15   5   2        6.53       25.55     11.47 o 
 -14   5   2      430.09      421.46     25.58 o 
 -13   5   2       71.36       74.74     10.44 o 
 -12   5   2      122.04      117.37     13.62 o 
 -11   5   2       89.10       74.02      9.52 o 
 -10   5   2     2918.90     2861.47     51.33 o 
  -9   5   2     1147.52     1141.36     27.11 o 
  -8   5   2      108.57       99.44      6.71 o 
  -7   5   2       28.25       35.26      5.64 o 
  -6   5   2      979.37      981.34     16.81 o 
  -5   5   2      102.98      102.30      7.61 o 
  -4   5   2     4491.38     5085.85     70.63 o 
  -3   5   2     2118.45     2299.08     36.54 o 
  -2   5   2     5712.05     6307.02     82.90 o 
  -1   5   2      573.28      497.98     10.74 o 
   0   5   2     5966.52     6667.70     73.02 o 
   1   5   2      496.48      543.79     16.18 o 
   2   5   2      214.87      197.47      7.86 o 
   3   5   2     3855.69     4112.58     48.74 o 
   4   5   2     1537.03     1593.18     23.55 o 
   5   5   2      573.78      573.98     13.75 o 
   6   5   2        3.27       31.90      8.95 o 
   7   5   2       32.19       40.26      5.04 o 
   8   5   2        6.87       13.66      7.59 o 
   9   5   2     1712.08     1700.57     34.95 o 
  10   5   2     2846.27     2841.93    115.75 o 
  11   5   2      195.98      195.20     18.33 o 
  12   5   2       23.45       40.19     16.08 o 
  13   5   2        7.10       -1.80      9.16 o 
  14   5   2       31.62       28.61     12.34 o 
 -15   6   2       65.62       66.16     16.73 o 
 -14   6   2      391.75      420.91     35.61 o 
 -13   6   2      265.56      249.28     27.04 o 
 -12   6   2      533.17      530.97     22.80 o 
 -11   6   2      436.64      420.42     18.47 o 
 -10   6   2       31.44       26.61      7.24 o 
  -9   6   2      473.06      450.63     17.47 o 
  -8   6   2       13.21       14.70      5.55 o 
  -7   6   2     1009.95     1031.96     27.11 o 
  -6   6   2        2.66       27.44     16.51 o 
  -5   6   2        9.97       24.36      5.35 o 
  -4   6   2      122.21      132.24      8.94 o 
  -3   6   2      134.35      164.78      8.78 o 
  -2   6   2       47.80       36.22      4.98 o 
  -1   6   2      367.69      421.74      9.23 o 
   0   6   2      501.94      502.89     10.36 o 
   1   6   2     1116.85     1236.19     23.22 o 
   2   6   2     1106.36     1191.89     23.27 o 
   3   6   2       92.20       73.63      5.01 o 
   4   6   2     1254.95     1278.34     31.61 o 
   5   6   2      703.25      731.30     15.07 o 
   6   6   2      514.54      559.72     21.12 o 
   7   6   2       29.30       43.55      9.87 o 
   8   6   2      821.47      875.32     41.66 o 
   9   6   2      145.28      202.96     17.78 o 
  10   6   2      859.85      783.43     31.99 o 
  11   6   2     1072.47     1041.32     38.14 o 
  12   6   2       57.67       68.39     13.80 o 
  13   6   2       42.71       39.85     13.29 o 
  14   6   2      321.67      314.85     26.95 o 
 -14   7   2      113.39      111.10     17.20 o 
 -13   7   2       56.66       49.40     12.74 o 
 -12   7   2      406.08      438.34     35.72 o 
 -11   7   2      317.03      340.26     38.74 o 
 -10   7   2     2131.90     2133.13     52.16 o 
  -9   7   2       49.38       55.26      8.47 o 
  -8   7   2     1686.62     1656.14     35.46 o 
  -7   7   2     7086.98     7076.45    100.42 o 
  -6   7   2       13.76       12.53      5.61 o 
  -5   7   2     1782.69     1742.63     33.81 o 
  -4   7   2     1610.85     1614.55     31.28 o 
  -3   7   2     1209.08     1138.95     25.05 o 
  -2   7   2      227.97      220.78     10.06 o 
  -1   7   2      485.63      524.38     14.26 o 
   0   7   2      189.68      232.94     11.11 o 
   1   7   2      107.64      102.53      7.38 o 
   2   7   2      360.73      356.14     12.51 o 
   3   7   2     6969.98     6563.30    344.49 o 
   4   7   2       99.41      140.21      9.65 o 
   5   7   2       44.46       45.62      6.85 o 
   6   7   2     3249.36     3368.42     55.13 o 
   7   7   2      628.93      627.42     26.18 o 
   8   7   2      570.49      598.97     26.34 o 
   9   7   2      702.44      679.45     29.10 o 
  10   7   2       17.90       26.57     10.38 o 
  11   7   2      193.95      214.40     31.80 o 
  12   7   2      144.20      150.19     18.62 o 
  13   7   2       31.38       16.59     12.10 o 
 -14   8   2      495.72      462.52     63.04 o 
 -13   8   2      142.06      164.14     19.62 o 
 -12   8   2     2811.77     2724.27     69.44 o 
 -11   8   2     1138.90     1071.07     38.89 o 
 -10   8   2       70.32       84.67     10.51 o 
  -9   8   2      249.18      222.42     15.26 o 
  -8   8   2     2761.29     2803.37     51.47 o 
  -7   8   2      762.33      768.61     23.00 o 
  -6   8   2      259.56      236.12     13.11 o 
  -5   8   2     2190.09     2244.60     41.45 o 
  -4   8   2     3566.17     3526.75     56.27 o 
  -3   8   2     3303.07     3321.19     52.75 o 
  -2   8   2        0.42       -3.05      4.28 o 
  -1   8   2     1626.86     1617.19     40.99 o 
   0   8   2     1399.71     1295.93     51.55 o 
   1   8   2     1903.58     1795.70     43.97 o 
   2   8   2      337.67      357.81     13.39 o 
   3   8   2       13.21        2.87      2.95 o 
   4   8   2     4099.10     4112.74     63.51 o 
   5   8   2      222.62      224.09     12.81 o 
   6   8   2      159.16      161.61     15.30 o 
   7   8   2     1409.94     1362.05     40.87 o 
   8   8   2      368.45      389.25     27.49 o 
   9   8   2     1712.99     1778.23     71.24 o 
  10   8   2     2033.77     2052.85     57.38 o 
  11   8   2      714.30      701.37     33.31 o 
  12   8   2      551.99      588.78     31.95 o 
 -12   9   2      399.05      391.64     27.18 o 
 -11   9   2      814.60      881.36     36.17 o 
 -10   9   2      752.26      764.96     62.59 o 
  -9   9   2      246.60      281.19     17.50 o 
  -8   9   2       62.27       63.29      9.48 o 
  -7   9   2     3289.39     3260.78     67.64 o 
  -6   9   2     2330.13     2182.66     42.73 o 
  -5   9   2     4444.99     4345.52    108.77 o 
  -4   9   2      486.82      480.98     62.70 o 
  -3   9   2     2334.66     2312.92     54.97 o 
  -2   9   2     2579.30     2755.59     61.59 o 
  -1   9   2     4071.71     3877.00     78.77 o 
   0   9   2      305.57      321.71     18.81 o 
   1   9   2     1142.89     1170.42     35.46 o 
   2   9   2     3091.65     3139.05     67.30 o 
   3   9   2     3651.82     3534.71     73.46 o 
   4   9   2      546.40      458.75     32.10 o 
   5   9   2      475.91      440.08     21.72 o 
   6   9   2     1575.54     1518.88     79.77 o 
   7   9   2     2608.55     2718.58     88.06 o 
   8   9   2     1461.45     1326.72     42.83 o 
   9   9   2       55.91       62.86     12.79 o 
  10   9   2      611.62      592.90     30.81 o 
  11   9   2     1447.33     1467.02     50.11 o 
 -11  10   2      304.23      280.27     25.14 o 
 -10  10   2       84.56       76.55     15.48 o 
  -9  10   2      601.21      570.79     28.40 o 
  -8  10   2     2018.03     2100.87     44.95 o 
  -7  10   2     1341.28     1401.27     43.99 o 
  -6  10   2       54.56       46.97     10.83 o 
  -5  10   2     1374.33     1356.07     42.07 o 
  -4  10   2     1620.55     1625.57     46.45 o 
  -3  10   2     2083.76     2051.51     52.86 o 
  -2  10   2     1598.35     1590.28     44.95 o 
  -1  10   2      327.66      324.99     19.90 o 
   0  10   2     4638.38     4780.43     94.94 o 
   1  10   2     3577.07     3554.50     98.86 o 
   2  10   2      157.64      152.29     15.72 o 
   3  10   2      542.00      575.56     25.84 o 
   4  10   2      543.75      475.34     36.37 o 
   5  10   2     1005.79      932.50     51.72 o 
   6  10   2     1390.14     1340.92     64.51 o 
   7  10   2      117.59      152.92     25.77 o 
   8  10   2     4224.98     4242.18    137.16 o 
   9  10   2     1435.95     1426.93     47.46 o 
  10  10   2     1211.95     1289.34     46.43 o 
 -10  11   2     1398.03     1470.68     73.92 o 
  -9  11   2     1413.74     1457.20     72.11 o 
  -8  11   2       42.13       42.54     18.99 o 
  -7  11   2     1450.94     1497.17     47.69 o 
  -6  11   2     5433.93     5561.29    111.99 o 
  -5  11   2      738.60      664.62     29.95 o 
  -4  11   2      103.91      110.11     14.89 o 
  -3  11   2     1008.09      916.02     34.68 o 
  -2  11   2     1144.40     1231.43     40.61 o 
  -1  11   2     6934.03     6623.46    125.70 o 
   0  11   2      330.23      353.99     59.87 o 
   1  11   2     1606.44     1541.10     45.86 o 
   2  11   2     5248.58     5320.96    106.16 o 
   3  11   2     1831.90     1759.79     74.56 o 
   4  11   2     1384.51     1461.24     68.47 o 
   5  11   2       51.00       49.14     18.56 o 
   6  11   2     1713.71     1809.40     79.84 o 
   7  11   2     2663.71     2733.10    104.01 o 
   8  11   2      120.49      141.46     27.24 o 
  -7  12   2     2394.39     2399.35     96.26 o 
  -6  12   2        5.66        9.55     10.00 o 
  -5  12   2     2309.12     2326.63     63.37 o 
  -4  12   2     3942.96     4028.91     90.16 o 
  -3  12   2     1409.64     1345.09     44.94 o 
  -2  12   2      233.18      236.77     22.01 o 
  -1  12   2      489.46      505.53     27.20 o 
   0  12   2     2585.76     2635.12     66.84 o 
   1  12   2     2135.65     2203.51     72.97 o 
   2  12   2      971.81      989.80     56.36 o 
   3  12   2       88.07      100.05     23.60 o 
   4  12   2     1243.23     1253.27     65.90 o 
   5  12   2     3045.99     2955.00    110.19 o 
   6  12   2      480.17      463.63     42.02 o 
  -3  13   2      821.52      797.06     36.17 o 
  -2  13   2     5100.23     5653.34    117.83 o 
  -1  13   2      916.76      850.86     37.22 o 
   0  13   2        2.52       -2.78      9.28 o 
   1  13   2      514.36      491.01     43.33 o 
   2  13   2     2590.11     2751.76    105.30 o 
 -17   1   3      187.15      180.04     15.33 o 
 -16   1   3      465.89      466.30     18.46 o 
 -15   1   3       65.75       55.78      8.68 o 
 -14   1   3       69.61       63.31     11.70 o 
 -13   1   3     3146.49     3145.31     58.14 o 
 -12   1   3       77.98       79.43      8.04 o 
 -11   1   3      695.54      736.81     18.31 o 
 -10   1   3      468.36      518.35     14.55 o 
  -9   1   3      474.34      528.61     13.86 o 
  -8   1   3        1.35        3.85      4.49 o 
  -7   1   3     1669.39     1598.64     35.05 o 
  -6   1   3      335.90      378.22      9.67 o 
  -5   1   3      262.76      230.46      6.90 o 
  -4   1   3      401.54      375.23      9.23 o 
  -3   1   3      397.08      399.56     16.16 o 
  -2   1   3     1885.26     1926.76     22.95 o 
  -1   1   3     1770.39     1880.31     22.04 o 
   0   1   3     4364.82     4489.43     55.90 o 
   1   1   3      577.99      628.47     12.12 o 
   2   1   3    11520.82    12040.89    126.13 o 
   3   1   3       45.17       46.25      6.03 o 
   4   1   3     3199.91     3442.10     41.25 o 
   5   1   3     1918.63     1954.07     27.20 o 
   6   1   3     4733.02     5001.10     59.60 o 
   7   1   3       21.08       22.80      4.25 o 
   8   1   3     1216.46     1231.82     22.74 o 
   9   1   3        1.68        7.72      4.32 o 
  10   1   3       20.30        7.96      4.87 o 
  11   1   3      104.33       93.20     10.09 o 
  12   1   3       16.62       21.32      7.37 o 
  13   1   3      286.52      309.87     30.11 o 
  14   1   3       10.27       26.30     11.06 o 
  15   1   3      179.40      166.33     19.98 o 
 -17   2   3      152.10      121.91     11.98 o 
 -16   2   3      220.71      200.20     18.78 o 
 -15   2   3      782.96      792.67     26.11 o 
 -14   2   3     1033.52     1005.20     32.89 o 
 -13   2   3      542.10      556.44     17.66 o 
 -12   2   3     1052.94     1034.44     23.25 o 
 -11   2   3     1319.71     1358.94     26.13 o 
 -10   2   3      686.36      697.44     17.02 o 
  -9   2   3     1196.73     1174.16     21.89 o 
  -8   2   3     5690.49     5929.00     80.38 o 
  -7   2   3     2882.93     2817.87     37.26 o 
  -6   2   3    19965.11    20328.88    247.02 o 
  -5   2   3     1490.99     1596.98     22.40 o 
  -4   2   3     1425.02     1462.20     20.02 o 
  -3   2   3      363.02      368.48      8.49 o 
  -2   2   3     6861.31     7134.61     75.58 o 
  -1   2   3     2907.94     2855.99     32.45 o 
   0   2   3      317.14      305.32      6.10 o 
   1   2   3      130.69      133.40     14.97 o 
   2   2   3     2841.05     2880.20     45.71 o 
   3   2   3       51.83       97.49      5.62 o 
   4   2   3     1484.51     1803.00     24.58 o 
   5   2   3     1072.29     1084.10     19.63 o 
   6   2   3      205.14      162.69      9.34 o 
   7   2   3     7622.28     7641.38     93.58 o 
   8   2   3     2074.19     2128.49     32.62 o 
   9   2   3      188.11      195.64     10.31 o 
  10   2   3       16.25       24.20      6.87 o 
  11   2   3     1255.71     1242.72     30.83 o 
  12   2   3     1345.78     1393.61     53.12 o 
  13   2   3      810.73      793.68     26.35 o 
  14   2   3      522.09      557.12     28.79 o 
  15   2   3     1275.29     1257.81     45.10 o 
 -17   3   3      160.77      173.25     22.89 o 
 -16   3   3     1318.78     1317.31     36.81 o 
 -15   3   3      727.04      737.68     21.88 o 
 -14   3   3       57.57       61.39      8.07 o 
 -13   3   3     2235.49     2168.97     42.43 o 
 -12   3   3     2870.12     2693.43     42.30 o 
 -11   3   3     4192.16     4231.00     57.26 o 
 -10   3   3       92.23       76.84      6.85 o 
  -9   3   3     3873.34     3972.70     61.73 o 
  -8   3   3     7914.69     7847.53     89.67 o 
  -7   3   3     6119.86     5775.36     67.56 o 
  -6   3   3      283.03      276.45      8.29 o 
  -5   3   3     1045.17      997.84     16.06 o 
  -4   3   3     3655.69     3616.94     42.27 o 
  -3   3   3     8514.02     8550.36     90.88 o 
  -2   3   3     9866.34    10041.48    105.32 o 
  -1   3   3      871.54      898.86     15.20 o 
   0   3   3     5192.52     5269.50     57.47 o 
   1   3   3    27210.32    26440.19    320.18 o 
   2   3   3     4606.87     4843.29     63.16 o 
   3   3   3     2413.72     2727.37     50.33 o 
   4   3   3    10034.13    10649.04    133.08 o 
   5   3   3    21028.73    21064.15    242.75 o 
   6   3   3     8475.06     8864.91     99.04 o 
   7   3   3      447.85      407.52     11.68 o 
   8   3   3     3560.95     3471.82     46.92 o 
   9   3   3      953.89      948.10     28.76 o 
  10   3   3     1092.82     1100.16     31.72 o 
  11   3   3       71.42       65.75      9.60 o 
  12   3   3      264.55      254.72     16.46 o 
  13   3   3     2355.80     2421.30     52.54 o 
  14   3   3     1972.48     2094.42     47.35 o 
  15   3   3        0.42       -1.70      9.96 o 
 -16   4   3       23.92       34.39     18.49 o 
 -15   4   3     1300.32     1333.90     46.24 o 
 -14   4   3     1888.79     1891.17     88.96 o 
 -13   4   3     3272.29     3256.26     59.73 o 
 -12   4   3      192.38      200.21     11.24 o 
 -11   4   3     5802.51     5822.99     73.83 o 
 -10   4   3     9218.93     9113.96    105.67 o 
  -9   4   3     5751.28     5807.03     70.88 o 
  -8   4   3       75.38       86.24      6.23 o 
  -7   4   3     3145.13     3269.07     42.25 o 
  -6   4   3    16232.20    16494.52    174.00 o 
  -5   4   3     4535.69     4268.80     50.24 o 
  -4   4   3     1492.93     1470.95     20.33 o 
  -3   4   3       36.83       21.35      7.37 o 
  -2   4   3    18419.52    18384.99    191.23 o 
  -1   4   3    16953.10    17185.35    181.42 o 
   0   4   3     1468.39     1440.15     19.71 o 
   1   4   3      190.11      192.75      5.97 o 
   2   4   3    11291.08    11172.82    118.43 o 
   3   4   3    20899.26    21035.71    218.49 o 
   4   4   3     2245.37     2245.49     34.52 o 
   5   4   3     3121.10     3356.20     42.65 o 
   6   4   3    10537.91     9985.66    408.38 o 
   7   4   3     9659.81     9790.48    128.64 o 
   8   4   3     2668.87     2712.63     46.85 o 
   9   4   3       79.75       72.93      8.60 o 
  10   4   3     1229.87     1275.72     32.78 o 
  11   4   3     5256.39     5262.11    107.41 o 
  12   4   3     2142.72     2243.81     46.70 o 
  13   4   3      100.19       80.62     14.70 o 
  14   4   3       45.30       44.63     13.06 o 
 -16   5   3     4750.17     4733.75    104.79 o 
 -15   5   3      672.81      715.26     34.75 o 
 -14   5   3     1131.77     1128.89     40.00 o 
 -13   5   3     1472.26     1431.44     36.10 o 
 -12   5   3     4893.56     4879.85     84.03 o 
 -11   5   3     6231.42     5967.13    105.73 o 
 -10   5   3        6.45        5.15      6.93 o 
  -9   5   3     8397.89     8426.39     97.57 o 
  -8   5   3     8604.92     8650.48    138.01 o 
  -7   5   3     6733.90     6845.25     78.94 o 
  -6   5   3     1781.16     1805.77     25.86 o 
  -5   5   3     2147.74     2196.94     37.21 o 
  -4   5   3    23962.21    23993.02    290.69 o 
  -3   5   3    24886.07    24924.70    300.46 o 
  -2   5   3      134.62      150.49      5.09 o 
  -1   5   3     9736.68    10009.86    106.85 o 
   0   5   3     4127.80     3987.46     53.35 o 
   1   5   3     9340.40     9256.72     99.79 o 
   2   5   3     6711.90     6744.14     75.11 o 
   3   5   3      993.54     1060.95     17.62 o 
   4   5   3     6899.83     6798.16     77.18 o 
   5   5   3     4384.73     4387.92     81.92 o 
   6   5   3     2293.40     2314.10     33.32 o 
   7   5   3      304.65      309.49     13.17 o 
   8   5   3       18.35       28.63      6.32 o 
   9   5   3     3566.51     3621.22     59.85 o 
  10   5   3     5233.20     5405.66    105.15 o 
  11   5   3      464.91      492.50     26.07 o 
  12   5   3     4865.53     4791.83    100.53 o 
  13   5   3     1425.85     1427.87     48.09 o 
  14   5   3     1011.29     1064.38     49.43 o 
 -15   6   3     2732.62     3009.29     76.86 o 
 -14   6   3     1993.24     1957.73     45.50 o 
 -13   6   3      568.23      600.25     23.41 o 
 -12   6   3       91.47       97.34     16.25 o 
 -11   6   3     1653.36     1704.86     38.35 o 
 -10   6   3     4240.10     4342.62     70.65 o 
  -9   6   3     3438.93     3569.10     59.81 o 
  -8   6   3      152.86      159.24     35.95 o 
  -7   6   3        4.09       13.64      5.29 o 
  -6   6   3     2494.08     2435.68     42.40 o 
  -5   6   3    11503.72    11442.38    147.78 o 
  -4   6   3     3729.81     3789.50     56.82 o 
  -3   6   3     2818.04     2705.59     42.90 o 
  -2   6   3    10582.79    10561.00    113.03 o 
  -1   6   3     5474.56     5420.00     61.86 o 
   0   6   3       29.11       17.17      2.96 o 
   1   6   3      412.33      438.33     10.19 o 
   2   6   3     5279.72     5109.53     59.62 o 
   3   6   3    16929.16    16723.91    203.92 o 
   4   6   3     3945.07     4014.92     69.88 o 
   5   6   3     1190.41     1214.63     22.59 o 
   6   6   3     2891.68     2976.35     47.98 o 
   7   6   3     7049.77     7012.86    124.08 o 
   8   6   3     8436.28     8229.35    143.82 o 
   9   6   3      319.48      293.32     21.64 o 
  10   6   3     3962.39     3971.01     85.59 o 
  11   6   3     4199.34     4391.09     93.98 o 
  12   6   3     1201.39     1209.55     43.51 o 
  13   6   3       10.55       11.87     10.99 o 
 -15   7   3      460.58      410.37     29.35 o 
 -14   7   3       49.87       32.91     12.10 o 
 -13   7   3      670.79      673.14     25.34 o 
 -12   7   3     4437.32     4454.15     76.25 o 
 -11   7   3     2991.11     2883.01     54.99 o 
 -10   7   3       13.42        8.26      6.36 o 
  -9   7   3     1634.08     1676.84     36.73 o 
  -8   7   3     6292.66     6277.68     92.63 o 
  -7   7   3     5813.23     5761.42     85.12 o 
  -6   7   3      118.19      115.47      9.80 o 
  -5   7   3     1589.64     1581.62     31.80 o 
  -4   7   3     5203.95     5415.09     77.53 o 
  -3   7   3     8173.70     8246.12    109.73 o 
  -2   7   3      745.90      714.71     17.79 o 
  -1   7   3     1933.57     1950.00     26.95 o 
   0   7   3     6857.34     6847.13     77.26 o 
   1   7   3    10124.98    10296.15    128.25 o 
   2   7   3     6285.74     6312.24     86.46 o 
   3   7   3       87.89       95.60      7.99 o 
   4   7   3     1516.12     1513.13     30.16 o 
   5   7   3     5051.58     5046.62     74.21 o 
   6   7   3     3141.15     3019.67     65.27 o 
   7   7   3      214.22      190.51     26.84 o 
   8   7   3      799.32      906.63     33.30 o 
   9   7   3     1258.88     1239.53     41.07 o 
  10   7   3     1272.63     1363.17     49.29 o 
  11   7   3       72.57       61.80     13.68 o 
  12   7   3     2830.70     2749.02     71.79 o 
 -14   8   3     3991.35     3954.86    131.87 o 
 -13   8   3     2258.99     2345.99     64.94 o 
 -12   8   3      308.84      300.52     18.51 o 
 -11   8   3      948.62      965.14     29.40 o 
 -10   8   3     2734.40     2713.61     60.38 o 
  -9   8   3     4430.87     4615.43     75.40 o 
  -8   8   3      290.71      349.88     16.47 o 
  -7   8   3     3413.77     3285.99     63.65 o 
  -6   8   3     6814.22     6554.97     94.78 o 
  -5   8   3     4705.85     4523.83     69.33 o 
  -4   8   3      274.92      262.42     13.57 o 
  -3   8   3      177.46      197.14     11.08 o 
  -2   8   3      137.42      121.85      8.71 o 
  -1   8   3     7247.15     7109.81    123.84 o 
   0   8   3     2129.10     2038.03     47.57 o 
   1   8   3     4070.85     4067.41     78.62 o 
   2   8   3     7992.62     7844.02    181.35 o 
   3   8   3     5481.23     5706.39     81.86 o 
   4   8   3     1588.90     1525.61     31.58 o 
   5   8   3      122.27      118.02     13.18 o 
   6   8   3     2080.12     2155.25     53.31 o 
   7   8   3     4566.52     4730.96     94.52 o 
   8   8   3     1676.78     1732.24     63.13 o 
   9   8   3      279.53      249.79     21.22 o 
  10   8   3      447.17      444.36     26.31 o 
  11   8   3      474.08      529.78     29.84 o 
  12   8   3     1557.45     1542.80     70.19 o 
 -13   9   3     1047.22     1069.35     43.21 o 
 -12   9   3     2774.97     2885.08    142.71 o 
 -11   9   3     1020.82     1005.00     30.81 o 
 -10   9   3        5.01        1.66      6.77 o 
  -9   9   3      133.91      136.60     12.73 o 
  -8   9   3     2681.81     2705.20     51.71 o 
  -7   9   3     2384.52     2509.21     64.83 o 
  -6   9   3       23.91       31.88     12.16 o 
  -5   9   3      298.29      328.68     18.93 o 
  -4   9   3      992.77     1006.06     36.74 o 
  -3   9   3     1719.37     1646.21     44.23 o 
  -2   9   3      727.60      691.66     41.36 o 
  -1   9   3     1018.25      979.94     32.12 o 
   0   9   3     8491.59     8510.27    147.01 o 
   1   9   3     6998.13     7016.33    233.55 o 
   3   9   3       62.76       58.49      9.97 o 
   4   9   3      417.35      427.26     34.06 o 
   5   9   3     2624.29     2572.34     59.51 o 
   6   9   3     1620.79     1654.34     46.40 o 
   7   9   3      314.66      252.61     20.69 o 
   8   9   3     2700.36     2570.91     64.66 o 
   9   9   3      693.91      711.67     32.85 o 
  10   9   3        8.72       22.21     19.77 o 
 -11  10   3       51.97       71.48     14.48 o 
 -10  10   3      279.52      258.42     17.81 o 
  -9  10   3     1030.20      976.42     29.60 o 
  -8  10   3      732.73      753.45     25.29 o 
  -7  10   3      825.54      810.28     32.81 o 
  -6  10   3     2473.11     2405.03     60.86 o 
  -5  10   3     4501.92     4235.20     88.74 o 
  -4  10   3      143.87      140.57     15.52 o 
  -3  10   3        2.88       -4.57     12.41 o 
  -2  10   3        8.30        8.24      7.48 o 
  -1  10   3     1731.25     1646.30     45.81 o 
   0  10   3      130.09      124.63     14.39 o 
   1  10   3     2166.76     2161.97     54.01 o 
   2  10   3      941.63      797.81    130.01 o 
   3  10   3      121.93      122.87     23.09 o 
   4  10   3      559.74      513.67     38.05 o 
   5  10   3      263.03      194.18     27.49 o 
   6  10   3      154.84      180.33     27.63 o 
   7  10   3     1363.79     1453.95     69.82 o 
   8  10   3      486.02      432.05     39.36 o 
   9  10   3       49.71       55.10     14.09 o 
 -10  11   3       81.79       70.72     21.95 o 
  -9  11   3       65.52       98.95     23.87 o 
  -8  11   3       15.86        5.15     15.25 o 
  -7  11   3       90.89      104.27     15.61 o 
  -6  11   3      195.20      180.47     18.77 o 
  -5  11   3      233.24      231.08     20.90 o 
  -4  11   3        2.95       -3.28      8.05 o 
  -3  11   3        0.75        5.54     10.81 o 
  -2  11   3      259.29      254.22     20.72 o 
  -1  11   3      522.69      510.29     26.15 o 
   0  11   3      317.41      289.22     22.27 o 
   1  11   3       51.46       65.92     12.89 o 
   2  11   3      191.41      206.80     28.50 o 
   3  11   3      165.42      167.41     27.31 o 
   4  11   3      362.73      394.39     36.69 o 
   5  11   3      551.62      601.75     45.32 o 
   6  11   3       40.65       28.62     18.14 o 
   7  11   3        1.73        2.34     14.67 o 
   8  11   3        3.20       18.09     17.49 o 
  -7  12   3        6.58        3.12      9.89 o 
  -6  12   3      191.81      227.04     22.58 o 
  -5  12   3      250.12      215.75     21.30 o 
  -4  12   3      803.65      783.28     34.38 o 
  -3  12   3        8.21        3.71     19.68 o 
  -2  12   3      255.92      226.72     21.02 o 
  -1  12   3      878.64      863.56     35.27 o 
   0  12   3       87.48      100.35     25.00 o 
   1  12   3      246.77      294.93     35.43 o 
   2  12   3       40.14       72.93     21.95 o 
   3  12   3       96.99      109.34     24.35 o 
   4  12   3       23.81       42.42     19.02 o 
   5  12   3      251.40      238.18     34.04 o 
  -3  13   3      156.85      147.98     19.57 o 
  -2  13   3      666.11      701.10     48.46 o 
  -1  13   3       92.52      103.68     24.64 o 
   0  13   3      354.91      285.46     36.14 o 
   1  13   3      396.14      337.70     40.52 o 
 -17   0   4      544.82      528.66     28.32 o 
 -16   0   4      244.39      255.57     23.80 o 
 -15   0   4     1282.15     1306.90     41.82 o 
 -14   0   4     1417.20     1419.35     42.30 o 
 -13   0   4     4355.62     4301.92    116.59 o 
 -12   0   4     9060.92     8923.08    150.37 o 
 -11   0   4     3416.95     3468.78     69.25 o 
 -10   0   4      593.95      592.13     21.80 o 
  -9   0   4      576.71      610.78     21.03 o 
  -8   0   4    15717.25    15189.63    230.28 o 
  -7   0   4    29478.02    28986.08   1142.07 o 
  -6   0   4     9927.61    10664.43    163.83 o 
  -5   0   4     2034.39     1847.51     54.34 o 
  -4   0   4    80390.38    74462.68   3325.09 o 
  -3   0   4     3992.46     3958.38     63.90 o 
  -2   0   4    88126.09    74507.97   2288.90 o 
  -1   0   4     5337.53     5596.48     84.99 o 
   0   0   4    25985.74    24638.18    527.86 o 
   1   0   4    20896.98    20066.07    328.46 o 
   2   0   4    16581.75    16505.15    377.09 o 
   3   0   4       56.31       30.54      4.96 o 
   4   0   4    11223.24    11465.08    172.69 o 
   5   0   4    13357.20    12935.49    300.13 o 
   6   0   4     9181.72     8831.26    181.70 o 
   7   0   4      123.70      106.67     21.89 o 
   8   0   4    11775.22    11377.43    253.64 o 
   9   0   4     8456.16     8360.62    139.01 o 
  10   0   4     3209.93     3175.86     72.69 o 
  11   0   4     2116.01     2204.21     78.25 o 
  12   0   4        6.39       17.99     13.55 o 
  13   0   4     4630.68     4551.22    134.79 o 
  14   0   4     3991.30     4097.37    128.41 o 
 -17   1   4     2613.14     2524.23     46.66 o 
 -16   1   4     2378.23     2367.82     43.50 o 
 -15   1   4     3050.23     3027.25     62.68 o 
 -14   1   4     4082.78     4052.28     59.31 o 
 -13   1   4     3725.40     3830.36     55.59 o 
 -12   1   4       69.26       60.39      7.36 o 
 -11   1   4     5047.82     5191.44     66.84 o 
 -10   1   4     9175.81     9061.02    104.52 o 
  -9   1   4    13116.89    12788.13    140.28 o 
  -8   1   4     2878.12     2745.81     37.65 o 
  -7   1   4     1535.35     1474.20     23.18 o 
  -6   1   4    26126.24    25833.16    303.04 o 
  -5   1   4    16816.75    16788.07    174.71 o 
  -4   1   4      276.04      219.65      8.75 o 
  -3   1   4     1094.76     1095.93     15.80 o 
  -2   1   4     3869.75     3721.58    134.79 o 
  -1   1   4    15155.17    14692.28    152.31 o 
   0   1   4    12399.30    12180.63    126.45 o 
   1   1   4     2060.01     2107.58     30.38 o 
   2   1   4    28398.55    27836.66    286.95 o 
   3   1   4    16599.07    17068.63    178.25 o 
   4   1   4     2802.89     2529.13     32.44 o 
   5   1   4     4213.98     4424.79     53.04 o 
   6   1   4     1877.65     1857.27     27.67 o 
   7   1   4    23940.27    23676.43    287.74 o 
   8   1   4     1768.93     1847.62     29.86 o 
   9   1   4      791.65      813.94     18.77 o 
  10   1   4     4114.17     4128.99     66.35 o 
  11   1   4     2275.01     2283.16     44.96 o 
  12   1   4     2500.81     2613.49     63.69 o 
  13   1   4      599.22      634.29     29.76 o 
  14   1   4     1286.18     1357.17     46.45 o 
 -17   2   4     1421.47     1432.58     33.38 o 
 -16   2   4     2624.08     2623.57     46.51 o 
 -15   2   4      791.10      848.84     33.21 o 
 -14   2   4        1.90       11.26     10.06 o 
 -13   2   4     2084.71     2019.07     41.15 o 
 -12   2   4     4369.25     4133.71     82.07 o 
 -11   2   4     4158.25     4322.13     66.28 o 
 -10   2   4       13.32       20.23      5.11 o 
  -9   2   4     4597.47     4784.54     68.35 o 
  -8   2   4     9615.42     9636.02    107.50 o 
  -7   2   4     2000.47     1816.18     33.98 o 
  -6   2   4     2746.80     2850.56     43.57 o 
  -5   2   4     1331.95     1233.32     22.65 o 
  -4   2   4    26909.58    25955.90    309.21 o 
  -3   2   4     8582.77     7968.36    161.13 o 
  -2   2   4     7834.74     7957.81    120.59 o 
  -1   2   4     4356.84     4514.12     70.77 o 
   0   2   4    11145.69    10867.17    131.81 o 
   1   2   4     2420.62     2095.01     30.87 o 
   2   2   4    14512.65    15082.85    180.95 o 
   3   2   4     1079.86     1234.53     17.72 o 
   4   2   4     7956.57     8289.71    105.93 o 
   5   2   4     5135.42     5131.76    117.52 o 
   6   2   4     1184.13     1068.79     19.08 o 
   7   2   4      557.96      597.53     14.42 o 
   8   2   4     1229.72     1215.90     22.79 o 
   9   2   4     5123.23     5212.05     78.14 o 
  10   2   4     3977.29     3878.37     63.83 o 
  11   2   4      784.73      789.99     24.63 o 
  12   2   4      303.34      283.97     16.97 o 
  13   2   4      877.68      908.25     39.47 o 
  14   2   4      953.58     1022.93     39.84 o 
 -17   3   4      664.51      695.60     27.84 o 
 -16   3   4       10.73       18.84      7.19 o 
 -15   3   4     1039.73     1056.70     26.32 o 
 -14   3   4      505.78      518.54     17.61 o 
 -13   3   4      316.53      315.50     13.41 o 
 -12   3   4      431.61      432.24     14.73 o 
 -11   3   4     1561.93     1580.15     28.68 o 
 -10   3   4     4598.18     4524.57     69.91 o 
  -9   3   4     8171.89     8496.48    115.28 o 
  -8   3   4      253.76      280.99      9.64 o 
  -7   3   4       76.75       90.47      5.89 o 
  -6   3   4     3637.04     3904.00     47.54 o 
  -5   3   4     5441.71     5207.13     59.62 o 
  -4   3   4     9536.61     9792.77    104.47 o 
  -3   3   4        7.72        3.80      2.44 o 
  -2   3   4    10339.17    10176.03    123.16 o 
  -1   3   4     4367.29     4487.08     50.26 o 
   0   3   4        2.29       12.34      2.24 o 
   1   3   4     2678.94     2989.77     35.37 o 
   2   3   4     1260.07     1075.69     15.79 o 
   3   3   4    11908.37    11993.80    127.85 o 
   4   3   4     4752.01     4900.55     71.48 o 
   5   3   4      370.50      438.75     10.65 o 
   6   3   4     4039.50     4221.67     52.58 o 
   7   3   4      343.64      356.77     11.13 o 
   8   3   4      349.07      316.72     22.04 o 
   9   3   4      522.48      553.10     28.78 o 
  10   3   4      417.37      431.88     17.89 o 
  11   3   4     3577.94     3700.65     63.92 o 
  12   3   4      441.38      428.31     19.40 o 
  13   3   4       39.65       44.92      9.98 o 
  14   3   4      353.06      359.48     47.66 o 
 -17   4   4     1031.71     1060.37     43.58 o 
 -16   4   4     2072.40     2091.91     48.70 o 
 -15   4   4      450.33      428.01     20.77 o 
 -14   4   4       15.68       18.04     10.18 o 
 -13   4   4       39.27       52.41      7.29 o 
 -12   4   4      467.41      448.94     15.16 o 
 -11   4   4     2944.54     2827.73     42.93 o 
 -10   4   4      457.33      470.20     14.06 o 
  -9   4   4     1603.63     1551.25     26.29 o 
  -8   4   4     3215.46     3457.72     45.57 o 
  -7   4   4      101.17      107.47      6.20 o 
  -6   4   4      372.16      338.59      9.14 o 
  -5   4   4      397.47      475.12     10.26 o 
  -4   4   4      528.15      406.10     12.21 o 
  -3   4   4     7244.59     7073.37     77.41 o 
  -2   4   4      409.47      535.56     10.38 o 
  -1   4   4       25.02       25.70      4.43 o 
   0   4   4      311.60      329.04      7.93 o 
   1   4   4      584.12      503.24     10.17 o 
   2   4   4    10930.43    11396.95    121.17 o 
   3   4   4      391.27      398.91      9.34 o 
   4   4   4     5805.10     5689.50     76.41 o 
   5   4   4     9724.70    10096.83    129.33 o 
   6   4   4     1297.75     1333.34     31.73 o 
   7   4   4      609.77      620.08     18.83 o 
   8   4   4        5.77       -1.70      4.67 o 
   9   4   4     1772.56     1742.24     36.70 o 
  10   4   4     3126.65     3197.52     56.52 o 
  11   4   4       53.09       61.93      9.86 o 
  12   4   4     2154.28     2149.49     61.64 o 
  13   4   4      132.65      131.41     17.50 o 
  14   4   4        1.12        4.19     15.25 o 
 -16   5   4       19.53       11.42     11.02 o 
 -15   5   4       67.71       76.33     11.41 o 
 -14   5   4      587.66      571.11     23.03 o 
 -13   5   4       78.39       91.85     11.33 o 
 -12   5   4      123.78       97.47     10.98 o 
 -11   5   4      103.90      120.39     14.58 o 
 -10   5   4     1710.75     1671.70     36.10 o 
  -9   5   4     1866.53     1843.52     37.31 o 
  -8   5   4      667.52      686.54     15.29 o 
  -7   5   4      208.14      207.01      7.69 o 
  -6   5   4      349.33      335.62      8.76 o 
  -5   5   4     1457.59     1440.27     28.00 o 
  -4   5   4     3461.51     3832.25     45.81 o 
  -3   5   4      430.61      470.75      9.79 o 
  -2   5   4     1607.43     1656.61     23.17 o 
  -1   5   4      922.84      935.58     17.75 o 
   0   5   4      276.85      309.08      8.19 o 
   1   5   4     1211.00     1379.40     20.67 o 
   2   5   4     4114.15     4325.47     51.39 o 
   3   5   4     2381.69     2339.74     31.57 o 
   4   5   4     1460.19     1441.27     22.61 o 
   5   5   4       61.08       75.03      5.62 o 
   6   5   4      174.58      192.42     11.23 o 
   7   5   4      111.66      107.50      9.37 o 
   8   5   4      642.50      564.59     18.84 o 
   9   5   4      571.86      537.30     25.77 o 
  10   5   4      460.98      508.76     25.72 o 
  11   5   4      253.17      217.25     19.99 o 
  12   5   4        2.21        3.85      9.91 o 
  13   5   4       20.71       19.13     11.98 o 
 -16   6   4       22.96        8.05     11.34 o 
 -15   6   4      606.13      603.77     41.24 o 
 -14   6   4      692.33      677.74     25.88 o 
 -13   6   4       12.71       10.87      7.22 o 
 -12   6   4      128.71      137.05     17.50 o 
 -11   6   4      144.87      156.08     12.76 o 
 -10   6   4       35.91       28.14      7.60 o 
  -9   6   4        5.64        7.76      5.79 o 
  -8   6   4      211.71      236.38     26.26 o 
  -7   6   4      525.87      538.25     17.63 o 
  -6   6   4       82.29      127.53      9.57 o 
  -5   6   4        3.22       68.88     53.22 o 
  -4   6   4      114.52      124.34      8.54 o 
  -3   6   4      726.97      855.91     19.79 o 
  -2   6   4      277.53      365.28      8.97 o 
  -1   6   4       56.39       64.90      6.39 o 
   0   6   4      260.93      276.32      8.33 o 
   1   6   4      499.20      485.80     16.46 o 
   2   6   4     4058.53     4099.88     50.06 o 
   3   6   4       94.89      116.07      6.58 o 
   4   6   4      116.29      112.97      6.79 o 
   5   6   4       13.18       24.29     18.02 o 
   6   6   4      158.95      170.17     10.79 o 
   7   6   4       10.72       11.06      7.62 o 
   8   6   4        0.07        3.29      7.82 o 
   9   6   4      495.73      508.09     25.49 o 
  10   6   4      338.60      312.43     22.42 o 
  11   6   4        0.52        0.52      9.29 o 
  12   6   4       59.56       22.09     12.20 o 
  13   6   4      148.44      201.54     22.03 o 
 -15   7   4      881.81      883.48     39.14 o 
 -14   7   4        0.47       -4.29      7.39 o 
 -13   7   4       62.33       78.21     12.98 o 
 -12   7   4      974.86      987.32     29.82 o 
 -11   7   4      235.89      219.01     15.57 o 
 -10   7   4     1659.75     1640.61     37.38 o 
  -9   7   4     2262.77     2236.48     65.85 o 
  -8   7   4     2081.21     2191.12     42.68 o 
  -7   7   4      200.63      201.25     12.96 o 
  -6   7   4       83.42       89.11      8.80 o 
  -5   7   4     3790.42     3743.77     58.76 o 
  -4   7   4     2144.27     2170.14     38.62 o 
  -3   7   4      565.86      515.83     15.72 o 
  -2   7   4     5037.18     5089.31     71.96 o 
  -1   7   4      956.22     1043.81     17.77 o 
   0   7   4        0.38        7.21      3.55 o 
   1   7   4      263.86      254.80      8.66 o 
   2   7   4      623.15      722.29     21.87 o 
   3   7   4     4119.29     4026.23     60.49 o 
   4   7   4      130.73      124.75     18.50 o 
   5   7   4      634.43      621.49     25.02 o 
   6   7   4     2028.06     2056.91    114.46 o 
   7   7   4       43.04       45.26     10.31 o 
   8   7   4       71.77       59.61     11.75 o 
   9   7   4      804.92      765.92     32.10 o 
  10   7   4       72.78       63.28     13.30 o 
  11   7   4     1293.96     1411.65     47.80 o 
  12   7   4       22.19       21.77     12.59 o 
 -14   8   4       94.20      117.27     18.48 o 
 -13   8   4     1170.09     1162.40     34.57 o 
 -12   8   4     2196.07     2138.80     47.64 o 
 -11   8   4     1759.51     1750.55     41.17 o 
 -10   8   4        0.08       10.77      6.74 o 
  -9   8   4      209.69      186.21     13.89 o 
  -8   8   4     2653.52     2700.17     50.57 o 
  -7   8   4      270.57      244.02     14.15 o 
  -6   8   4       11.77        9.02      5.71 o 
  -5   8   4      378.51      375.29     19.39 o 
  -4   8   4     1060.15     1032.85     24.82 o 
  -3   8   4     2108.10     2237.54     39.80 o 
  -2   8   4     1076.24      998.61     23.03 o 
  -1   8   4     2923.08     3014.86     48.25 o 
   0   8   4     4926.62     2380.26     70.43 o 
   1   8   4      758.11      657.28     24.05 o 
   2   8   4     6123.98     6184.14     87.11 o 
   3   8   4      205.41      197.47     29.25 o 
   4   8   4      621.78      626.62     25.03 o 
   5   8   4     2659.00     2621.83     60.06 o 
   6   8   4      666.72      692.71     28.59 o 
   7   8   4      286.97      273.64     21.03 o 
   8   8   4        6.30        7.60      9.27 o 
   9   8   4     1253.09     1204.32     57.43 o 
  10   8   4     2398.05     2270.05     62.60 o 
  11   8   4      167.91      153.30     19.64 o 
 -13   9   4      834.18      814.58     47.28 o 
 -12   9   4        7.48       16.73      9.34 o 
 -11   9   4      433.13      433.12     20.72 o 
 -10   9   4     1285.74     1277.70     34.17 o 
  -9   9   4     3370.69     3321.65     60.66 o 
  -8   9   4        3.68       -0.80      6.35 o 
  -7   9   4        4.97       -2.73      5.86 o 
  -6   9   4     2098.18     2138.30     42.50 o 
  -5   9   4     4828.43     4852.87     77.61 o 
  -4   9   4      660.57      718.15     29.74 o 
  -3   9   4      123.46      129.40     14.09 o 
  -2   9   4     1440.30     1429.34     40.34 o 
  -1   9   4     4563.69     4342.46     85.72 o 
   0   9   4     2534.24     2639.64     93.74 o 
   1   9   4       18.60       11.13      7.04 o 
   2   9   4      430.12      440.28     20.83 o 
   3   9   4     2485.63     2483.79     87.39 o 
   4   9   4      228.09      245.57     29.19 o 
   5   9   4       26.98       29.12      9.66 o 
   6   9   4      639.34      630.94     28.19 o 
   7   9   4     1739.06     1796.78     51.29 o 
   8   9   4      588.02      582.57     33.63 o 
   9   9   4      257.64      214.33     21.12 o 
  10   9   4      967.42     1082.62     42.73 o 
 -12  10   4     2039.27     2023.36     60.04 o 
 -11  10   4      934.97      985.58     31.46 o 
 -10  10   4       51.82       40.55      9.82 o 
  -9  10   4       36.19       35.15      8.76 o 
  -8  10   4     2179.51     2153.01     45.78 o 
  -7  10   4     3977.06     3740.31    113.20 o 
  -6  10   4      206.06      214.60     19.31 o 
  -5  10   4      571.94      571.07     26.59 o 
  -4  10   4     1933.08     1865.84     50.74 o 
  -3  10   4      403.55      387.45     21.85 o 
  -2  10   4      952.00      922.11     37.29 o 
  -1  10   4      743.20      705.40     30.86 o 
   0  10   4     2706.07     2763.08     63.72 o 
   1  10   4     5703.44     5848.92    163.82 o 
   2  10   4     2147.36     2016.97     79.31 o 
   3  10   4       68.16       57.69     17.68 o 
   4  10   4      876.69      811.76     48.58 o 
   5  10   4     3192.22     3062.89    107.06 o 
   6  10   4     5840.53     5903.73    171.65 o 
   7  10   4      623.69      614.63     45.46 o 
   8  10   4      992.91      983.37     58.82 o 
   9  10   4      766.03      778.40     35.88 o 
 -10  11   4     1382.35     1416.68     48.58 o 
  -9  11   4     1626.70     1652.50     52.24 o 
  -8  11   4      867.18      907.10     37.21 o 
  -7  11   4     1468.58     1494.47     47.95 o 
  -6  11   4     4939.22     4903.31    102.66 o 
  -5  11   4     2232.54     2288.21     71.41 o 
  -4  11   4       58.00       54.43     12.23 o 
  -3  11   4      189.86      194.27     29.62 o 
  -2  11   4      583.60      620.15     28.49 o 
  -1  11   4     4184.27     4169.58     88.65 o 
   0  11   4     2732.41     2713.10    105.67 o 
   1  11   4      158.54      166.31     26.59 o 
   2  11   4     2086.70     2024.87     82.85 o 
   3  11   4      743.81      758.52     49.38 o 
   4  11   4     1816.95     1889.08     80.85 o 
   5  11   4       91.64      117.47     24.66 o 
   6  11   4      565.21      592.97     45.58 o 
   7  11   4     3924.95     3789.17    131.00 o 
  -8  12   4     2801.30     2884.29     75.17 o 
  -7  12   4     4730.29     4985.34    107.61 o 
  -6  12   4     1275.13     1225.39     44.06 o 
  -5  12   4       49.50       65.40     13.80 o 
  -4  12   4     2474.27     2409.70     88.80 o 
  -3  12   4     2503.20     2606.54     79.30 o 
  -2  12   4      981.39      997.78     38.22 o 
  -1  12   4      259.28      220.89     30.87 o 
   0  12   4     3329.13     3427.03    118.51 o 
   1  12   4     5150.93     5295.79    160.81 o 
   2  12   4       88.82       55.54     19.79 o 
   3  12   4      152.38      139.86     27.40 o 
   4  12   4     2316.12     2540.17    101.40 o 
   5  12   4     2729.75     2967.66    112.73 o 
  -3  13   4      349.99      415.10     27.53 o 
  -2  13   4     3814.02     4172.72    138.86 o 
  -1  13   4     1987.18     1999.93     88.01 o 
   0  13   4      918.20      844.82     55.25 o 
 -18   1   5       39.02       41.06     10.83 o 
 -17   1   5       32.62       24.30      8.01 o 
 -16   1   5       25.44       28.83      7.58 o 
 -15   1   5     1537.25     1536.48     32.44 o 
 -14   1   5     1951.77     1924.31     40.27 o 
 -13   1   5      643.73      626.10     18.52 o 
 -12   1   5      727.74      741.28     19.14 o 
 -11   1   5       26.59       32.51      5.53 o 
 -10   1   5      672.73      735.24     17.40 o 
  -9   1   5      673.60      858.20     18.15 o 
  -8   1   5     1660.60     1771.67     27.57 o 
  -7   1   5      221.29      163.62      8.30 o 
  -6   1   5      169.68      158.83      6.60 o 
  -5   1   5     2568.61     2630.79     33.68 o 
  -4   1   5      126.91      119.43      8.19 o 
  -3   1   5      442.25      435.74     10.09 o 
  -2   1   5       40.43       47.61      8.81 o 
  -1   1   5       27.86       32.65      2.93 o 
   0   1   5     5219.76     5571.38     60.70 o 
   1   1   5      902.77      898.80     13.23 o 
   2   1   5      837.99      907.71     19.68 o 
   3   1   5       23.34       24.53      3.05 o 
   4   1   5        3.26        1.59      3.96 o 
   5   1   5      245.49      246.98     15.52 o 
   6   1   5        6.54        9.59      3.55 o 
   7   1   5        5.28        5.65      4.03 o 
   8   1   5       28.54       32.19      5.45 o 
   9   1   5       64.35       62.61      8.37 o 
  10   1   5      187.66      170.70     15.35 o 
  11   1   5      332.34      302.54     31.40 o 
  12   1   5      126.18      112.14     15.17 o 
  13   1   5      348.52      368.12     25.12 o 
  14   1   5      335.36      329.21     26.20 o 
 -17   2   5      601.05      632.95     21.93 o 
 -16   2   5      177.72      163.96     12.84 o 
 -15   2   5      127.90      130.39     12.66 o 
 -14   2   5     3250.15     3255.34     58.19 o 
 -13   2   5      310.81      302.43     15.15 o 
 -12   2   5      320.15      317.27     14.52 o 
 -11   2   5     1225.05     1235.00     27.87 o 
 -10   2   5      655.34      693.57     20.81 o 
  -9   2   5     2331.24     2392.90     35.29 o 
  -8   2   5     1681.10     1673.07     27.42 o 
  -7   2   5      443.08      413.01     10.84 o 
  -6   2   5     1905.00     1646.56     29.13 o 
  -5   2   5     1513.55     1447.98     25.80 o 
  -4   2   5     1352.76     1446.54     24.73 o 
  -3   2   5     4368.91     4445.83    181.92 o 
  -2   2   5     1964.64     1916.71     24.55 o 
  -1   2   5     8432.65     8339.25     88.90 o 
   0   2   5    11009.75    11286.78    119.23 o 
   1   2   5     2040.19     2293.82     34.29 o 
   2   2   5     2689.01     2608.38     38.90 o 
   3   2   5     3419.12     3678.45     52.46 o 
   5   2   5      370.26      316.23     11.99 o 
   6   2   5      110.95      135.63     11.24 o 
   7   2   5     4325.90     4269.81    109.18 o 
   8   2   5      876.86      920.24     32.48 o 
   9   2   5      421.73      448.16     17.47 o 
  10   2   5      612.22      607.40     21.27 o 
  11   2   5      308.45      296.89     17.00 o 
  12   2   5     1262.54     1204.96     41.05 o 
  13   2   5      803.72      813.88     34.96 o 
  14   2   5        0.25        4.92     10.59 o 
 -17   3   5      424.57      420.46     22.09 o 
 -16   3   5     1827.98     1897.41     56.34 o 
 -15   3   5     2296.59     2294.60     41.46 o 
 -14   3   5     1675.90     1671.93     45.32 o 
 -13   3   5       32.70       36.92      6.54 o 
 -12   3   5      266.42      246.51     11.75 o 
 -11   3   5     1025.43     1036.12     28.92 o 
 -10   3   5      805.56      802.31     22.52 o 
  -9   3   5     2000.67     2214.34     40.47 o 
  -8   3   5     6178.68     6090.95     72.32 o 
  -7   3   5    10250.21     9890.31    109.16 o 
  -6   3   5     8790.57     9586.28    124.82 o 
  -5   3   5     1707.16     1723.11     24.40 o 
  -4   3   5    10864.44    11381.24    120.98 o 
  -3   3   5     6524.65     6496.98     71.68 o 
  -2   3   5      189.93      137.96      5.17 o 
  -1   3   5       12.37        5.61      2.48 o 
   0   3   5     4212.78     4211.01     57.59 o 
   1   3   5     8834.30     8672.46     93.36 o 
   2   3   5     3269.16     3366.73     48.43 o 
   3   3   5     1432.53     1613.00     28.62 o 
   4   3   5      881.48      938.95     15.37 o 
   5   3   5     9700.12     9695.46    106.95 o 
   6   3   5     6289.01     6476.83     89.85 o 
   7   3   5      913.63      952.22     23.96 o 
   8   3   5      841.72      871.84     23.92 o 
   9   3   5     3721.09     3874.11     63.73 o 
  10   3   5     2898.88     2962.07     54.15 o 
  11   3   5      257.04      264.66     16.89 o 
  12   3   5       37.19       25.71     10.96 o 
  13   3   5     1139.22     1158.21     50.59 o 
 -17   4   5     1491.77     1507.29     41.66 o 
 -16   4   5       80.63       75.39     11.86 o 
 -15   4   5      505.18      481.02     21.60 o 
 -14   4   5     3830.80     3719.72    105.23 o 
 -13   4   5     4002.23     3869.63     56.29 o 
 -12   4   5      172.21      156.65     12.51 o 
 -11   4   5      927.22      900.50     20.57 o 
 -10   4   5     8438.14     8514.24     99.76 o 
  -9   4   5    12107.63    12281.63    159.41 o 
  -8   4   5     4208.06     4253.64     53.80 o 
  -7   4   5     1032.68     1143.27     19.88 o 
  -6   4   5    11890.03    12349.48    132.99 o 
  -5   4   5    14994.19    14875.25    157.42 o 
  -4   4   5     4631.61     4360.68     51.39 o 
  -3   4   5      246.45      238.84      7.24 o 
  -2   4   5    16495.18    16200.04    563.91 o 
  -1   4   5    20597.22    20755.82    214.34 o 
   0   4   5     3493.90     3429.48     41.15 o 
   1   4   5      450.07      400.87     19.88 o 
   2   4   5     1543.29     1386.56     67.72 o 
   3   4   5    12922.69    12936.63    256.26 o 
   4   4   5     8491.85     8724.29     96.56 o 
   5   4   5      369.69      367.61     13.75 o 
   6   4   5     1441.34     1455.80     30.24 o 
   7   4   5     5531.62     5626.70    105.21 o 
   8   4   5     2313.60     2416.74     44.99 o 
   9   4   5       56.45       60.16      8.83 o 
  10   4   5      555.66      561.25     21.17 o 
  11   4   5     3430.74     3442.74     62.17 o 
  12   4   5     2908.52     3039.97     58.61 o 
  13   4   5      100.06      115.04     25.49 o 
 -16   5   5     6042.25     5924.94     99.18 o 
 -15   5   5     2882.47     2864.81     58.69 o 
 -14   5   5      124.58      125.98     12.98 o 
 -13   5   5       63.51       64.01      9.95 o 
 -12   5   5     3741.33     3703.87     64.95 o 
 -11   5   5     4111.33     4006.68     67.21 o 
 -10   5   5      671.55      743.72     22.87 o 
  -9   5   5     7566.72     7517.73    106.35 o 
  -8   5   5     6364.70     6507.32     76.96 o 
  -7   5   5     7879.47     8042.92     91.40 o 
  -6   5   5     5820.97     6013.89     69.75 o 
  -5   5   5      454.61      462.00     10.51 o 
  -4   5   5     5466.78     5359.06     62.11 o 
  -3   5   5    13178.09    12562.15    134.00 o 
  -2   5   5     5555.65     5514.91     72.36 o 
  -1   5   5       22.28        9.82      2.74 o 
   0   5   5     6294.48     6495.89     73.01 o 
   1   5   5    16183.16    16276.57    171.18 o 
   2   5   5     5390.91     5131.69     60.05 o 
   3   5   5      464.59      520.38     11.66 o 
   4   5   5     8350.92     8281.85    111.39 o 
   5   5   5    10040.88    10269.83    171.75 o 
   6   5   5     2499.57     2434.24     55.74 o 
   7   5   5       95.36       86.87     11.97 o 
   8   5   5      213.22      184.41     28.23 o 
   9   5   5     4636.58     4774.61     75.84 o 
  10   5   5     5782.58     5783.03    151.36 o 
  11   5   5      214.25      234.69     21.14 o 
  12   5   5     1298.11     1292.37     45.15 o 
  13   5   5      736.57      800.17     36.76 o 
 -16   6   5       18.03       20.21     14.86 o 
 -15   6   5      885.02      933.34     31.43 o 
 -14   6   5     2592.66     2526.22     73.14 o 
 -13   6   5     3582.59     3431.30     63.98 o 
 -12   6   5      302.33      292.09     17.20 o 
 -11   6   5      635.18      610.94     21.88 o 
 -10   6   5    10129.20    10215.36    140.94 o 
  -9   6   5     7462.94     7458.15    131.30 o 
  -8   6   5       65.66       69.92     12.87 o 
  -7   6   5      398.05      407.01     15.36 o 
  -6   6   5     2281.24     2307.57     44.13 o 
  -5   6   5     8799.58     8734.72    116.73 o 
  -4   6   5     3911.94     3869.18     58.25 o 
  -3   6   5      593.56      566.86     11.98 o 
  -2   6   5     6432.34     6435.17     73.28 o 
  -1   6   5     9912.60    10129.70    110.32 o 
   0   6   5     1927.34     1934.88     27.62 o 
   1   6   5       12.03       11.77      3.30 o 
   2   6   5     2576.72     2569.70     34.84 o 
   3   6   5    11566.30    11741.12    148.69 o 
   4   6   5     7021.43     7079.82     96.16 o 
   5   6   5      435.36      453.86     15.91 o 
   6   6   5       92.41      103.35      9.65 o 
   7   6   5     1309.42     1343.11     55.02 o 
   8   6   5     3964.99     3669.01    102.23 o 
   9   6   5     1301.88     1242.54     45.65 o 
  10   6   5        1.41       -4.45      8.81 o 
  11   6   5     1359.90     1437.08     83.66 o 
  12   6   5     2413.62     2586.44     69.36 o 
 -15   7   5     1236.96     1287.16     39.85 o 
 -14   7   5       61.14       53.65     10.53 o 
 -13   7   5      182.99      202.21     16.06 o 
 -12   7   5     3589.32     3577.76     65.62 o 
 -11   7   5     2035.64     2052.66     48.46 o 
 -10   7   5      152.37      143.22     20.67 o 
  -9   7   5      316.76      297.74     15.27 o 
  -8   7   5     4096.16     4140.68     76.73 o 
  -7   7   5     9728.15     9693.94    131.73 o 
  -6   7   5     2654.99     2698.12     47.30 o 
  -5   7   5        3.11        5.25      4.72 o 
  -4   7   5     2071.57     2137.16     38.49 o 
  -3   7   5     6051.82     5909.24     82.97 o 
  -2   7   5     3225.49     3218.23     50.16 o 
  -1   7   5       24.93       25.82      3.87 o 
   0   7   5      601.31      607.52     14.96 o 
   1   7   5     4197.81     4092.29     59.42 o 
   2   7   5     3086.13     3062.80     40.89 o 
   3   7   5        9.20       23.64      7.28 o 
   4   7   5     2405.61     2445.04     55.35 o 
   5   7   5     8807.81     8684.61    223.72 o 
   6   7   5     5383.23     5412.78    102.89 o 
   7   7   5       55.57       64.94     29.38 o 
   8   7   5      607.73      618.03     28.72 o 
   9   7   5     2709.22     2815.59     69.07 o 
  10   7   5     4024.02     4044.09    123.17 o 
  11   7   5      497.86      508.08     29.88 o 
 -14   8   5     3229.96     3294.69     66.00 o 
 -13   8   5     1561.97     1537.22     40.24 o 
 -12   8   5       22.99       25.14      8.55 o 
 -11   8   5       81.29       70.83     13.99 o 
 -10   8   5     1701.90     1728.62     39.87 o 
  -9   8   5     7286.34     7265.91    124.40 o 
  -8   8   5     2317.76     2226.57     44.31 o 
  -7   8   5      342.89      355.71     15.84 o 
  -6   8   5     5989.95     5935.46     87.82 o 
  -5   8   5     6262.36     6417.30     92.45 o 
  -4   8   5      445.53      500.27     16.93 o 
  -3   8   5       13.71       19.82      5.64 o 
  -2   8   5      922.59      950.98     22.63 o 
  -1   8   5     7178.84     7105.38    118.11 o 
   0   8   5     2289.77     2317.47     51.98 o 
   1   8   5     1178.07     1100.75     31.74 o 
   2   8   5     4291.19     4290.68     81.26 o 
   3   8   5     5243.73     5471.93    100.17 o 
   4   8   5     4643.71     4510.20    112.50 o 
   5   8   5     1145.29     1171.52     37.52 o 
   6   8   5      660.03      643.20     28.00 o 
   7   8   5     4318.48     4332.64     90.62 o 
   8   8   5     2906.02     2906.04     83.68 o 
   9   8   5        0.70        6.76      9.46 o 
  10   8   5      478.93      500.87     29.16 o 
 -13   9   5      149.17      161.24     25.27 o 
 -12   9   5     2698.69     2794.45     58.01 o 
 -11   9   5     2512.70     2567.58     53.71 o 
 -10   9   5       26.17       29.51      8.55 o 
  -9   9   5       31.22       37.19      8.29 o 
  -8   9   5     3148.27     3108.19     63.80 o 
  -7   9   5     4266.41     4347.81     71.29 o 
  -6   9   5     1111.17     1139.50     29.01 o 
  -5   9   5      494.86      465.70     17.81 o 
  -4   9   5     3202.21     3265.62     54.89 o 
  -3   9   5     5863.44     5752.51    111.89 o 
  -2   9   5     1040.60     1042.91     33.68 o 
  -1   9   5        7.45       -6.36      5.79 o 
   0   9   5      633.47      685.70     26.00 o 
   1   9   5     3091.87     2994.59     98.97 o 
   2   9   5      534.06      540.49     37.55 o 
   3   9   5      935.14      887.91     48.46 o 
   4   9   5     1155.25     1036.85     53.84 o 
   5   9   5     1757.92     1699.74     47.58 o 
   6   9   5     2255.43     2283.13     58.72 o 
   7   9   5      165.27      145.11     17.11 o 
   8   9   5      626.92      645.91     31.21 o 
   9   9   5     1392.11     1413.60     48.30 o 
 -12  10   5       14.64        1.04      8.02 o 
 -11  10   5      121.94      109.59     13.09 o 
 -10  10   5      145.88      173.12     20.84 o 
  -9  10   5      626.54      623.69     23.63 o 
  -8  10   5      237.89      232.90     16.15 o 
  -7  10   5        0.13        0.21      7.90 o 
  -6  10   5      376.66      407.33     23.49 o 
  -5  10   5      809.52      780.92     31.23 o 
  -4  10   5      522.08      532.93     25.40 o 
  -3  10   5     1032.07      996.38     34.72 o 
  -2  10   5       19.89        9.82      8.07 o 
  -1  10   5     1887.58     1873.73     58.79 o 
   0  10   5      842.05      828.75     48.23 o 
   1  10   5      619.69      623.87     42.03 o 
   2  10   5     1289.99     1251.47     60.72 o 
   3  10   5      997.65      954.67     52.99 o 
   4  10   5      707.75      703.05     45.75 o 
   5  10   5       93.74       79.29     21.19 o 
   6  10   5      442.86      494.07     40.43 o 
   7  10   5     1053.20     1126.61     62.30 o 
   8  10   5      373.47      360.69     40.11 o 
 -10  11   5       53.45       61.24     16.73 o 
  -9  11   5       46.67       37.03     11.97 o 
  -8  11   5      124.40      110.26     16.57 o 
  -7  11   5       25.81       14.75     14.59 o 
  -6  11   5       96.57       86.10     14.45 o 
  -5  11   5        4.30       -1.32     10.62 o 
  -4  11   5      302.91      303.93     25.62 o 
  -3  11   5      692.32      647.39     29.15 o 
  -2  11   5       95.74       92.02     14.02 o 
  -1  11   5       39.37       55.57     18.03 o 
   0  11   5      243.90      257.82     32.52 o 
   1  11   5       18.67       23.65     16.14 o 
   2  11   5      141.30      128.68     24.35 o 
   3  11   5        0.15        1.25     13.52 o 
   4  11   5      108.52       85.09     21.44 o 
   5  11   5      127.30      132.05     26.02 o 
   6  11   5       21.84       35.64     19.33 o 
  -7  12   5        4.95       29.92     14.41 o 
  -6  12   5       28.43       28.50     11.62 o 
  -5  12   5       40.36       45.17     12.95 o 
  -4  12   5       57.79       52.96     12.89 o 
  -3  12   5      137.26      145.62     17.80 o 
  -2  12   5        0.05       10.31     14.72 o 
  -1  12   5      576.49      561.69     44.35 o 
   0  12   5      703.94      735.83     50.25 o 
   1  12   5        0.01       13.06     16.18 o 
   2  12   5      117.17      142.81     27.73 o 
   3  12   5        0.79        1.54     15.31 o 
   4  12   5       19.87        3.74     15.79 o 
 -18   0   6     1263.21     1227.55     44.82 o 
 -17   0   6     1440.98     1413.37     46.75 o 
 -16   0   6     3747.90     3771.22    101.27 o 
 -15   0   6     7862.87     7806.20    147.37 o 
 -14   0   6     6501.97     6467.69    119.58 o 
 -13   0   6     6079.96     6053.85    209.58 o 
 -12   0   6    12787.50    12804.58    205.81 o 
 -11   0   6     1742.08     1811.52    177.20 o 
 -10   0   6     8841.69     9266.90    161.11 o 
  -9   0   6     1110.09     1117.24     30.11 o 
  -8   0   6     8853.02     8894.12    141.86 o 
  -7   0   6    20411.03    19868.77    295.41 o 
  -6   0   6    15731.39    16402.81    244.58 o 
  -5   0   6     2762.78     2825.76     51.16 o 
  -4   0   6     5331.33     5226.65    115.73 o 
  -3   0   6     9288.58     9154.95    151.96 o 
  -2   0   6    14915.86    14819.16    290.41 o 
  -1   0   6      840.08      659.99     16.43 o 
   0   0   6    10696.58    10896.84    162.41 o 
   1   0   6    12634.49    11857.66    298.03 o 
   2   0   6    15375.94    15686.30    264.36 o 
   3   0   6     7054.22     7608.54    118.71 o 
   4   0   6      632.38      605.41     24.43 o 
   5   0   6     6265.28     6191.76    141.94 o 
   6   0   6    22984.18    21823.43    325.19 o 
   7   0   6       45.50      120.06     18.14 o 
   8   0   6      413.57      442.24     31.03 o 
   9   0   6     9641.74     9389.26    224.08 o 
  10   0   6     2096.12     2023.01     75.35 o 
  11   0   6     1655.62     1634.58     68.32 o 
  12   0   6      617.97      563.14     41.11 o 
  13   0   6     7373.25     7398.04    198.88 o 
 -18   1   6     2059.63     2130.74     49.55 o 
 -17   1   6     6106.32     5855.17     82.98 o 
 -16   1   6     2158.35     2225.49     41.91 o 
 -15   1   6       87.77       90.04     21.84 o 
 -14   1   6     1847.93     1825.44     36.09 o 
 -13   1   6     2608.78     2609.99     42.48 o 
 -12   1   6     1347.23     1418.79     27.81 o 
 -11   1   6      345.27      367.50     17.62 o 
 -10   1   6     1934.84     1875.65     30.89 o 
  -9   1   6     8452.50     8445.34     97.22 o 
  -8   1   6     3752.77     3721.35     48.09 o 
  -7   1   6     7644.95     8347.78    106.99 o 
  -6   1   6    24402.07    24478.55    253.51 o 
  -5   1   6    52489.02    50793.43   1396.27 o 
  -4   1   6     7168.40     7329.16     80.47 o 
  -3   1   6    19547.97    20799.71    214.06 o 
  -2   1   6    13912.50    13844.54    204.79 o 
  -1   1   6    26307.94    24898.81    300.85 o 
   0   1   6     5837.74     5594.31     61.83 o 
   1   1   6       69.87      102.82      5.16 o 
   2   1   6    15663.89    16189.60    169.88 o 
   3   1   6     8008.37     8008.42     87.94 o 
   4   1   6    10412.46    10804.17    117.12 o 
   5   1   6     5843.57     5865.76     68.70 o 
   6   1   6     3054.38     2974.73     40.28 o 
   7   1   6     8827.39     8808.32    117.99 o 
   8   1   6     4889.07     4983.22     75.11 o 
   9   1   6     1768.79     1793.92     47.96 o 
  10   1   6        0.46      137.22     22.61 o 
  11   1   6      866.15      913.12     35.07 o 
  12   1   6     1479.98     1539.24     48.46 o 
  13   1   6     1605.41     1614.12     51.72 o 
 -18   2   6       13.12       11.53      7.67 o 
 -17   2   6     1055.74     1073.59     28.66 o 
 -16   2   6     4197.82     4165.27     63.62 o 
 -15   2   6     2987.20     2967.96     49.09 o 
 -14   2   6     2002.64     1987.42     52.61 o 
 -13   2   6      589.17      590.01     17.88 o 
 -12   2   6     7574.70     7670.82     93.83 o 
 -11   2   6     6094.40     6118.16     76.49 o 
 -10   2   6     5172.07     5411.09     67.96 o 
  -9   2   6     2286.24     2534.90     36.91 o 
  -8   2   6     4524.39     4373.87     54.82 o 
  -7   2   6     3929.71     3587.78     45.70 o 
  -6   2   6     6994.91     7150.76     80.68 o 
  -5   2   6        1.86        9.00      2.94 o 
  -4   2   6     4967.85     4942.68     56.73 o 
  -3   2   6     7079.89     6649.01     84.30 o 
  -2   2   6     4280.47     4171.42     52.16 o 
  -1   2   6      302.07      352.89     19.78 o 
   0   2   6     5480.44     5505.48     61.11 o 
   1   2   6    12101.08    11978.24    147.04 o 
   2   2   6    18825.57    19425.76    233.13 o 
   3   2   6      103.29      144.87     10.51 o 
   4   2   6     3424.15     3364.04     50.95 o 
   5   2   6     1726.33     1708.09     32.10 o 
   6   2   6     2675.47     2603.27     44.35 o 
   7   2   6      567.80      537.38     17.87 o 
   8   2   6       23.41       23.80      6.74 o 
   9   2   6     2822.05     2887.92     52.04 o 
  10   2   6     1213.29     1339.18     44.04 o 
  11   2   6      121.10      100.02     14.73 o 
  12   2   6      117.80      102.71     15.50 o 
  13   2   6     2418.52     2441.62     65.84 o 
 -17   3   6     2937.97     2986.40     62.18 o 
 -16   3   6      163.17      160.37     12.61 o 
 -15   3   6      475.50      495.03     21.44 o 
 -14   3   6      470.49      490.11     17.17 o 
 -13   3   6     1288.17     1293.24     27.28 o 
 -12   3   6     1285.98     1259.50     26.00 o 
 -11   3   6     1234.87     1249.96     24.84 o 
 -10   3   6     4725.61     4542.62     82.48 o 
  -9   3   6     2535.86     2466.08     43.82 o 
  -8   3   6      361.70      391.36     13.01 o 
  -7   3   6      691.23      663.98     14.38 o 
  -6   3   6     3036.21     2997.52     38.93 o 
  -5   3   6     8157.52     7897.73     87.56 o 
  -4   3   6    14103.03    14369.33    151.48 o 
  -3   3   6      622.51      733.87     15.50 o 
  -2   3   6       63.57       21.84      3.40 o 
  -1   3   6      458.42      330.37     11.74 o 
   0   3   6        6.52       25.64      4.36 o 
   1   3   6     3399.77     3339.99     48.39 o 
   2   3   6     1517.15     1712.72     29.91 o 
   3   3   6     3104.62     2865.20     44.71 o 
   4   3   6     8023.61     8213.03    108.09 o 
   5   3   6       12.88       26.01      8.61 o 
   6   3   6     3333.33     3419.50     54.94 o 
   7   3   6     1927.31     1908.52     37.65 o 
   8   3   6     3480.43     3430.13     68.20 o 
   9   3   6     3879.47     4000.37     66.26 o 
  10   3   6       64.86       57.49     12.51 o 
  11   3   6     1639.20     1673.93    124.93 o 
  12   3   6      631.45      625.43     30.27 o 
  13   3   6      464.08      492.04     28.47 o 
 -17   4   6      543.90      584.16     26.12 o 
 -16   4   6      840.96      924.47     41.32 o 
 -15   4   6        3.22        4.40      7.38 o 
 -14   4   6       62.62       83.88     12.35 o 
 -13   4   6      405.28      370.67     14.49 o 
 -12   4   6      220.15      209.15     11.25 o 
 -11   4   6     2716.25     2674.77     41.04 o 
 -10   4   6     1912.09     2018.95     32.78 o 
  -9   4   6      327.52      316.70     11.06 o 
  -8   4   6      275.72      262.75      9.54 o 
  -7   4   6     3241.37     3444.45     44.76 o 
  -6   4   6     5743.67     5911.82     68.93 o 
  -5   4   6      589.67      506.85     11.60 o 
  -4   4   6     4988.08     5191.13     60.44 o 
  -3   4   6     5670.82     5537.96     73.12 o 
  -2   4   6      392.98      385.43      9.47 o 
  -1   4   6      827.67      814.37     14.43 o 
   0   4   6     1205.34     1235.12     18.85 o 
   1   4   6     2666.51     2767.17     34.79 o 
   2   4   6     7655.34     8008.84    132.85 o 
   3   4   6        1.33       -0.08      3.53 o 
   4   4   6      958.51      897.26     21.77 o 
   5   4   6     1318.04     1281.21     27.84 o 
   6   4   6      390.83      510.17     22.33 o 
   7   4   6     2936.55     2837.60     49.96 o 
   8   4   6        1.44       -4.88      5.08 o 
   9   4   6      327.99      328.64     16.43 o 
  10   4   6     1562.72     1596.96     39.02 o 
  11   4   6      114.10      122.65     20.92 o 
  12   4   6      415.47      416.01     42.83 o 
  13   4   6      125.47      153.76     28.45 o 
 -17   5   6      467.10      462.60     24.80 o 
 -16   5   6       89.58       83.10     12.48 o 
 -15   5   6      225.42      191.48     15.97 o 
 -14   5   6      212.57      193.45     17.51 o 
 -13   5   6      249.04      246.94     16.81 o 
 -12   5   6      540.74      503.40     20.42 o 
 -11   5   6       18.99       25.17      7.29 o 
 -10   5   6     1508.19     1516.74     38.87 o 
  -9   5   6     1636.49     1613.33     34.60 o 
  -8   5   6      121.02      126.08      7.49 o 
  -7   5   6        9.10       16.06      3.57 o 
  -6   5   6     1131.00     1321.00     21.57 o 
  -5   5   6     1828.39     1895.50     27.52 o 
  -4   5   6     8532.45     9202.06    101.46 o 
  -3   5   6      267.98      270.48     14.86 o 
  -2   5   6       29.35       12.59      3.07 o 
  -1   5   6       19.75       32.54      3.84 o 
   0   5   6      483.77      466.14     13.59 o 
   1   5   6        2.51        6.16      3.45 o 
   2   5   6       22.19       46.57      7.46 o 
   3   5   6      163.74      138.07     12.28 o 
   4   5   6      129.85      129.71     12.59 o 
   5   5   6      565.34      400.70     54.77 o 
   6   5   6     1677.97     1722.81     35.12 o 
   7   5   6     2677.34     2754.03     49.46 o 
   8   5   6     2782.08     2723.92     56.09 o 
   9   5   6      272.16      273.67     16.25 o 
  10   5   6      131.07      137.31     25.21 o 
  11   5   6       66.75       56.48     13.22 o 
  12   5   6      137.45      143.13     18.89 o 
 -16   6   6      780.44      781.93     30.91 o 
 -15   6   6      250.06      291.82     20.15 o 
 -14   6   6      133.77      124.49     13.62 o 
 -13   6   6      262.78      233.59     17.65 o 
 -12   6   6      119.90      115.29     12.01 o 
 -11   6   6      145.96      167.93     13.56 o 
 -10   6   6      648.48      656.92     22.23 o 
  -9   6   6      359.84      337.00     15.87 o 
  -8   6   6        1.98        3.32      5.08 o 
  -7   6   6      607.25      567.34     18.30 o 
  -6   6   6       10.24       37.65     22.81 o 
  -5   6   6      262.92      212.20     11.73 o 
  -4   6   6      153.26      183.19      7.35 o 
  -3   6   6      566.78      551.86     12.52 o 
  -2   6   6      146.35      184.94     16.66 o 
  -1   6   6        8.74       14.55      3.47 o 
   0   6   6      579.05      600.93     19.65 o 
   1   6   6     1472.80     1513.78     23.79 o 
   2   6   6      265.83      267.76     17.52 o 
   3   6   6       45.79       56.89     15.86 o 
   4   6   6      199.53      204.94     11.89 o 
   5   6   6      273.00      236.52     13.10 o 
   6   6   6        0.04       -3.21      4.97 o 
   7   6   6       37.34       22.32      9.10 o 
   8   6   6      124.72      119.45     17.55 o 
   9   6   6      514.97      438.84     25.10 o 
  10   6   6       66.52      118.82     24.43 o 
  11   6   6        2.81        7.76     10.42 o 
 -15   7   6      275.64      280.76     20.36 o 
 -14   7   6        0.77       -1.80      7.21 o 
 -13   7   6      132.82      117.99     21.45 o 
 -12   7   6      702.32      725.84     25.68 o 
 -11   7   6      580.93      579.19     22.35 o 
 -10   7   6     2185.40     2179.62     45.05 o 
  -9   7   6      965.48     1004.96     27.53 o 
  -8   7   6      301.30      280.34     14.37 o 
  -7   7   6      491.52      513.29     18.51 o 
  -6   7   6        5.36        7.09      5.20 o 
  -5   7   6     4571.06     4644.76     70.21 o 
  -4   7   6      199.79      162.68     10.60 o 
  -3   7   6      959.85      960.28     22.59 o 
  -2   7   6     1008.04      962.57     27.21 o 
  -1   7   6      190.46      191.83      8.27 o 
   0   7   6      597.86      586.09     16.38 o 
   1   7   6     2571.32     2550.71     48.13 o 
   2   7   6     1611.95     1677.16     32.84 o 
   3   7   6     3158.05     3073.59     50.02 o 
   4   7   6     3672.25     3772.01     76.51 o 
   5   7   6      152.68      160.87     38.22 o 
   6   7   6       83.92       85.35     13.14 o 
   7   7   6       60.80       49.80     11.71 o 
   8   7   6      348.32      353.92     22.52 o 
   9   7   6      391.79      405.08     51.80 o 
  10   7   6      309.83      244.79     24.98 o 
  11   7   6     1578.70     1542.20     53.06 o 
 -14   8   6      381.64      452.07     23.53 o 
 -13   8   6      125.74      130.06     14.28 o 
 -12   8   6     1433.82     1344.48     36.45 o 
 -11   8   6      797.55      806.67     26.94 o 
 -10   8   6     2031.82     2037.55     44.18 o 
  -9   8   6      940.35      935.65     27.45 o 
  -8   8   6     1783.49     1770.93     38.64 o 
  -7   8   6     2112.33     2050.21     41.26 o 
  -6   8   6      906.19      878.98     26.68 o 
  -5   8   6       76.21       71.11      8.74 o 
  -4   8   6     1438.58     1432.86     30.74 o 
  -3   8   6     7143.24     7194.57    100.01 o 
  -2   8   6     2627.09     2624.34     54.43 o 
  -1   8   6        3.41       11.75      5.63 o 
   0   8   6     1125.52     1093.08     31.84 o 
   1   8   6      833.05      770.01     42.55 o 
   2   8   6     4116.15     4183.62     80.97 o 
   3   8   6      379.98      379.14     20.31 o 
   4   8   6      584.32      610.99     26.28 o 
   5   8   6     1098.68     1112.91     36.83 o 
   6   8   6      623.83      600.34     59.12 o 
   7   8   6       10.60       14.87      9.79 o 
   8   8   6        0.08        5.01      9.52 o 
   9   8   6      463.76      458.57     35.26 o 
  10   8   6     1103.55     1197.24     44.75 o 
 -13   9   6      938.83      992.85     32.69 o 
 -12   9   6       28.95       14.00      8.42 o 
 -11   9   6      897.52      966.74     30.56 o 
 -10   9   6     2138.52     2103.36     48.70 o 
  -9   9   6     3189.78     3189.57     59.29 o 
  -8   9   6      328.65      321.62     17.16 o 
  -7   9   6        2.27        8.45      6.36 o 
  -6   9   6      681.41      688.78     22.36 o 
  -5   9   6     3457.92     3442.48     58.32 o 
  -4   9   6      346.99      352.74     15.28 o 
  -3   9   6      403.62      383.63     20.66 o 
  -2   9   6       25.27       29.61      8.52 o 
  -1   9   6     2641.98     2552.29     58.17 o 
   0   9   6     1173.17     1169.59     55.61 o 
   1   9   6      121.84      105.56     20.35 o 
   2   9   6     2679.92     2716.13     94.53 o 
   3   9   6     2122.61     2139.61     81.63 o 
   4   9   6     3336.89     3199.69    107.41 o 
   5   9   6      634.52      684.87     51.11 o 
   6   9   6      116.53      139.41     16.96 o 
   7   9   6      961.97      995.44     38.13 o 
   8   9   6     2002.73     2114.02     83.88 o 
   9   9   6      817.33      911.83     38.87 o 
 -12  10   6     1848.90     1812.71     45.38 o 
 -11  10   6      438.52      472.88     22.20 o 
 -10  10   6      210.26      162.41     15.57 o 
  -9  10   6        2.57        9.06      7.31 o 
  -8  10   6     1637.22     1629.35     38.79 o 
  -7  10   6     4070.35     4027.04     88.26 o 
  -6  10   6     1092.87     1104.27     38.79 o 
  -5  10   6      194.27      217.37     27.19 o 
  -4  10   6      603.99      575.40     26.76 o 
  -3  10   6     2349.68     2437.25     59.94 o 
  -2  10   6     2333.08     2274.23     56.57 o 
  -1  10   6      228.44      217.22     28.57 o 
   0  10   6      281.13      266.20     30.47 o 
   1  10   6     1679.37     1577.35     69.79 o 
   2  10   6     1408.55     1331.54     63.98 o 
   3  10   6      134.30      201.50     29.35 o 
   4  10   6       72.09       59.76     18.87 o 
   5  10   6     1045.60     1009.76     56.90 o 
   6  10   6     5185.82     5081.93    156.38 o 
   7  10   6      195.92      226.33     33.05 o 
 -10  11   6      664.47      647.65     39.14 o 
  -9  11   6     3684.36     3665.09    162.36 o 
  -8  11   6     3763.52     3893.42     89.48 o 
  -7  11   6      291.98      273.72     41.93 o 
  -6  11   6     3610.86     3699.93     87.27 o 
  -5  11   6     3990.03     3880.71     86.62 o 
  -4  11   6      443.22      466.20     34.64 o 
  -3  11   6      352.89      337.74     22.20 o 
  -2  11   6     1452.37     1494.78     69.33 o 
  -1  11   6     4585.10     4445.35    138.75 o 
   0  11   6     3107.59     3064.99    108.93 o 
   1  11   6      651.95      633.84     45.32 o 
   2  11   6      931.07      931.15     55.10 o 
   3  11   6     1180.77     1178.66     64.03 o 
   4  11   6     1794.58     1746.48     79.26 o 
   5  11   6      896.33      825.94     54.15 o 
  -7  12   6     3645.01     3684.27     87.80 o 
  -6  12   6     1253.48     1251.07     45.27 o 
  -5  12   6       40.02       36.35     11.96 o 
  -4  12   6      963.08      976.37     38.44 o 
  -3  12   6     2526.48     2609.40    100.11 o 
  -2  12   6     2489.61     2561.37     99.11 o 
  -1  12   6      167.63      160.99     28.62 o 
   0  12   6      862.10      930.76     57.04 o 
   1  12   6     2742.13     2844.49    108.50 o 
   2  12   6      813.45      821.62     54.41 o 
   3  12   6      276.16      280.79     36.98 o 
 -18   1   7      197.88      197.41     17.02 o 
 -17   1   7       59.01       48.60     10.30 o 
 -16   1   7      714.35      690.66     21.84 o 
 -15   1   7     1126.19     1123.65     27.09 o 
 -14   1   7     1119.37     1121.23     26.15 o 
 -13   1   7      443.93      439.14     15.70 o 
 -12   1   7     1928.68     1913.44     33.55 o 
 -11   1   7      122.97      110.68     13.56 o 
 -10   1   7      141.06      160.75      9.28 o 
  -9   1   7      350.97      315.15     11.09 o 
  -8   1   7      178.23      169.86      9.03 o 
  -7   1   7     2929.98     3050.05     40.49 o 
  -6   1   7      211.64      189.88      7.41 o 
  -5   1   7     3693.74     4074.59     49.13 o 
  -4   1   7      543.19      676.86     13.01 o 
  -3   1   7      613.90      721.27     15.45 o 
  -2   1   7     4536.03     4850.56     55.48 o 
  -1   1   7     7810.32     8076.16     87.68 o 
   0   1   7     1754.47     1955.86     25.85 o 
   1   1   7     4840.78     4924.79     56.30 o 
   2   1   7      772.49      835.35     14.07 o 
   3   1   7      113.54      187.68     20.06 o 
   4   1   7       42.35       43.86      4.19 o 
   5   1   7     1410.18     1426.41     28.61 o 
   6   1   7      715.73      701.16     19.68 o 
   7   1   7       42.36       38.65      9.72 o 
   8   1   7       39.06       36.51     15.29 o 
   9   1   7      124.98      113.26     14.14 o 
  10   1   7      348.30      319.66     27.30 o 
  11   1   7       35.36       25.47     10.89 o 
  12   1   7       51.39       95.25     16.23 o 
  13   1   7      316.86      281.30     24.87 o 
 -18   2   7      497.20      503.65     20.81 o 
 -17   2   7       92.30       76.67     10.04 o 
 -16   2   7       87.87       97.31     14.64 o 
 -15   2   7       73.79       82.89      9.31 o 
 -14   2   7     4261.30     4172.24     60.77 o 
 -13   2   7     5816.61     5764.46     75.83 o 
 -12   2   7     1496.21     1571.89     29.74 o 
 -11   2   7        0.68       -2.69      3.94 o 
  -9   2   7     1734.90     1764.88     28.81 o 
  -8   2   7     1603.47     1589.13     25.99 o 
  -7   2   7        7.20       27.35      4.18 o 
  -6   2   7     9992.04    10202.38    111.82 o 
  -5   2   7        9.59        9.15      2.92 o 
  -4   2   7       54.79       89.51     13.97 o 
  -3   2   7       38.18       36.22      8.43 o 
  -2   2   7       77.44      101.49      5.22 o 
  -1   2   7     4483.12     4328.51     57.84 o 
   0   2   7     2773.92     2539.02     31.77 o 
   1   2   7      238.08      288.17     12.37 o 
   2   2   7     2620.72     2658.46     41.55 o 
   3   2   7      134.26      121.87      8.41 o 
   4   2   7        9.06       16.43      4.67 o 
   5   2   7     3308.23     3250.08     51.94 o 
   6   2   7      324.87      341.66     14.49 o 
   7   2   7     6161.05     5948.22    100.87 o 
   8   2   7     1832.39     1966.51     39.73 o 
   9   2   7        0.94        4.97      7.77 o 
  10   2   7      416.69      352.65     37.73 o 
  11   2   7       42.13       43.37     11.88 o 
  12   2   7     1964.88     1975.88     57.53 o 
  13   2   7     1470.79     1443.52     49.91 o 
 -17   3   7     1068.54     1069.40     34.33 o 
 -16   3   7      733.41      741.68     22.73 o 
 -15   3   7     3042.46     2908.22     48.46 o 
 -14   3   7      496.67      505.98     17.27 o 
 -13   3   7     1008.28      940.58     22.78 o 
 -12   3   7     2582.27     2554.33     40.74 o 
 -11   3   7     1059.61     1095.45     23.00 o 
 -10   3   7      258.65      194.88     21.63 o 
  -9   3   7      145.35      128.43     17.38 o 
  -8   3   7     1102.46      993.31     23.70 o 
  -7   3   7    10953.35    10748.93    139.58 o 
  -6   3   7    13518.79    13835.47    174.19 o 
  -5   3   7      161.93      190.50      9.21 o 
  -4   3   7     4557.20     4689.28     65.24 o 
  -3   3   7     6988.04     6929.94     77.55 o 
  -2   3   7    10060.66    10047.89    108.40 o 
  -1   3   7     2639.85     2569.03     32.76 o 
   0   3   7     3150.28     3374.30     49.30 o 
   1   3   7     7745.91     7800.71    101.22 o 
   2   3   7     2581.16     2612.08     41.81 o 
   3   3   7     1702.73     1817.38     33.05 o 
   4   3   7        7.25        6.55      4.43 o 
   5   3   7     3503.19     3620.23     57.19 o 
   6   3   7     6648.19     6597.84     93.54 o 
   7   3   7     3641.37     3677.05     60.51 o 
   8   3   7      136.93      153.78     12.24 o 
   9   3   7      969.81      969.43     33.04 o 
  10   3   7      303.12      341.80     22.87 o 
  11   3   7       28.62       23.35     10.53 o 
  12   3   7       10.38       13.92     10.84 o 
 -17   4   7     3310.42     3393.78     68.49 o 
 -16   4   7      418.46      454.92     29.66 o 
 -15   4   7      455.07      463.42     21.63 o 
 -14   4   7     4182.71     4099.81     72.45 o 
 -13   4   7     7135.88     7099.32    107.22 o 
 -12   4   7     3250.67     3299.91     48.99 o 
 -11   4   7     1849.72     1815.85     31.63 o 
 -10   4   7     2552.73     2579.24     39.04 o 
  -9   4   7     4932.79     4979.29     63.00 o 
  -8   4   7     2636.24     2715.87     38.48 o 
  -7   4   7       14.96       18.46      3.82 o 
  -6   4   7     4722.91     4833.91     58.56 o 
  -5   4   7    14714.17    14341.95    179.97 o 
  -4   4   7    14845.17    15397.14    163.33 o 
  -3   4   7      662.78      785.03     15.13 o 
  -2   4   7     9028.20     9080.39     99.45 o 
  -1   4   7    10819.99    10643.30    114.93 o 
   0   4   7     3097.42     2938.92     37.10 o 
   1   4   7     1914.56     1956.78     39.81 o 
   2   4   7      357.98      342.55     12.76 o 
   3   4   7    11064.14    11038.47    141.57 o 
   4   4   7     7019.92     7247.90     99.18 o 
   5   4   7      479.21      454.00     16.40 o 
   6   4   7      986.67     1029.82     26.20 o 
   7   4   7     5538.96     5449.78    107.52 o 
   8   4   7     4805.79     4899.43     77.48 o 
   9   4   7     1932.44     2043.33     58.00 o 
  10   4   7       49.99       60.99     12.50 o 
  11   4   7     3197.40     3294.24     77.22 o 
  12   4   7     2632.63     2650.86     68.88 o 
 -17   5   7      369.32      367.52     23.45 o 
 -16   5   7     5623.78     5644.50     98.84 o 
 -15   5   7     1915.87     1946.21     46.32 o 
 -14   5   7      519.35      535.76     22.40 o 
 -13   5   7      158.89      134.00     12.72 o 
 -12   5   7     1556.75     1505.12     36.47 o 
 -11   5   7    17537.40    16964.73    220.85 o 
 -10   5   7     5157.94     5151.00     83.14 o 
  -9   5   7     2638.84     2556.99     46.94 o 
  -8   5   7    10658.91    10763.81    120.55 o 
  -7   5   7     7591.37     7658.25     88.43 o 
  -6   5   7     6677.71     6761.84     94.03 o 
  -5   5   7     1737.52     1735.77     27.48 o 
  -4   5   7     3982.32     3955.43     49.36 o 
  -3   5   7    15082.57    14538.66    155.14 o 
  -2   5   7     8189.87     7972.82     89.10 o 
  -1   5   7       66.37       80.55      5.49 o 
   0   5   7      122.94      140.17      7.14 o 
   1   5   7     5148.38     5109.29    129.39 o 
   2   5   7     9618.33     9456.32    181.85 o 
   3   5   7     1374.24     1435.35     29.58 o 
   4   5   7     4205.88     4167.71     68.50 o 
   5   5   7     8305.44     8473.79    126.96 o 
   6   5   7     3063.47     3198.43     54.70 o 
   7   5   7     2417.14     2319.32     48.26 o 
   8   5   7      763.17      785.39     24.80 o 
   9   5   7     1784.42     1776.39     88.40 o 
  10   5   7     3735.41     3900.70     86.44 o 
  11   5   7      197.46      193.52     29.69 o 
 -16   6   7      462.97      485.95     24.04 o 
 -15   6   7      636.78      640.20     26.24 o 
 -14   6   7     1060.04     1070.13     32.72 o 
 -13   6   7     2379.98     2374.38     50.43 o 
 -12   6   7     1619.24     1668.49     39.50 o 
 -11   6   7      882.77      866.60     26.58 o 
 -10   6   7     6447.82     6336.07    128.89 o 
  -9   6   7     3736.45     3635.69     61.51 o 
  -8   6   7      186.46      161.47     11.80 o 
  -7   6   7      383.30      400.60     15.60 o 
  -6   6   7      257.89      260.84     12.66 o 
  -5   6   7    11502.17    11535.40    150.12 o 
  -4   6   7    12134.42    12416.54    135.20 o 
  -3   6   7      958.85      999.83     18.46 o 
  -2   6   7     2888.65     2900.11     38.76 o 
  -1   6   7     4013.07     3939.42     49.36 o 
   0   6   7     4617.30     4572.78     65.20 o 
   1   6   7     5227.33     5237.57     93.34 o 
   2   6   7       67.78       64.66      9.44 o 
   3   6   7    11292.83    10896.17    155.57 o 
   4   6   7     5829.56     5792.79     84.07 o 
   5   6   7       37.93       37.33      7.11 o 
   6   6   7      793.26      812.61     51.23 o 
   7   6   7     1237.97     1303.97     40.96 o 
   8   6   7     3245.01     3257.76     74.80 o 
   9   6   7     2156.33     2226.27     59.78 o 
  10   6   7       50.67       71.65     14.65 o 
  11   6   7     1398.69     1459.62     49.56 o 
 -15   7   7     2338.03     2387.30     54.42 o 
 -14   7   7      533.45      547.67     24.00 o 
 -13   7   7      235.86      265.51     18.31 o 
 -12   7   7     3165.57     3056.81     59.23 o 
 -11   7   7     3401.83     3311.44     61.10 o 
 -10   7   7      752.22      766.32     30.60 o 
  -9   7   7       34.49       41.50      8.05 o 
  -8   7   7     2869.33     3026.76     53.92 o 
  -7   7   7     9780.96     9679.13    132.33 o 
  -6   7   7     3379.09     3335.27     62.62 o 
  -5   7   7      127.53      161.16     11.12 o 
  -4   7   7     1290.72     1359.98     29.02 o 
  -3   7   7     5922.38     5995.06    116.85 o 
  -2   7   7     4861.57     4930.80     72.29 o 
  -1   7   7      162.93      165.53      8.28 o 
   0   7   7      121.45      123.31      9.04 o 
   1   7   7     2154.54     2185.68     41.49 o 
   2   7   7     1992.05     2068.84     38.19 o 
   3   7   7       99.39       83.14      8.70 o 
   4   7   7      246.12      235.85     18.30 o 
   5   7   7     3465.82     3476.70     74.65 o 
   6   7   7     4443.15     4569.07     92.84 o 
   7   7   7     1592.04     1571.72     47.01 o 
   8   7   7       60.87       48.15     12.58 o 
   9   7   7     1553.11     1578.88     49.98 o 
  10   7   7     3919.51     3924.50     90.50 o 
 -14   8   7     1698.13     1672.47     43.73 o 
 -13   8   7     2374.45     2448.85     53.58 o 
 -12   8   7      332.10      358.80     19.86 o 
 -11   8   7       33.37       45.58     10.80 o 
 -10   8   7      384.71      415.93     24.70 o 
  -9   8   7     5062.16     5008.08     80.91 o 
  -8   8   7     2633.14     2572.94     49.34 o 
  -7   8   7       11.06        5.71      5.99 o 
  -6   8   7     5547.64     5427.91     82.33 o 
  -5   8   7     8874.73     9051.60    124.26 o 
  -4   8   7     2390.64     2404.98     43.76 o 
  -3   8   7      776.56      772.11     25.96 o 
  -2   8   7      454.51      456.18     20.72 o 
  -1   8   7     8863.60     8713.59    143.87 o 
   0   8   7     4506.13     4448.63    128.67 o 
   1   8   7       56.39       48.36     14.92 o 
   2   8   7      767.34      792.47     28.68 o 
   3   8   7      653.37      687.41     45.07 o 
   4   8   7     2302.75     2206.50     55.37 o 
   5   8   7     1915.39     1786.82     63.41 o 
   6   8   7      203.95      168.33     30.27 o 
   7   8   7     4133.60     4143.71     99.92 o 
   8   8   7     2960.01     2997.15     73.82 o 
   9   8   7      175.88      187.67     20.70 o 
 -13   9   7       35.05       42.19     10.45 o 
 -12   9   7     3235.25     3315.91     65.04 o 
 -11   9   7      378.17      385.12     19.83 o 
 -10   9   7      239.52      253.99     17.58 o 
  -9   9   7     1301.79     1253.10     33.41 o 
  -8   9   7      478.95      475.39     19.92 o 
  -7   9   7     7400.84     7352.91    107.85 o 
  -6   9   7     2357.85     2370.11     88.83 o 
  -5   9   7      156.77      143.32     12.61 o 
  -4   9   7     1016.41     1071.22     27.14 o 
  -3   9   7     2073.78     2094.89     52.19 o 
  -2   9   7     2776.08     2756.73     62.05 o 
  -1   9   7     2825.95     2792.46     95.03 o 
   0   9   7      376.22      407.92     33.14 o 
   1   9   7     6495.45     6352.13    174.28 o 
   2   9   7     1822.85     1800.29     73.68 o 
   3   9   7      362.44      349.38     33.05 o 
   4   9   7       40.18       32.88     17.17 o 
   5   9   7     1674.33     1694.61     71.85 o 
   6   9   7     3892.60     3896.93    191.19 o 
   7   9   7       99.02      106.25     22.08 o 
   8   9   7     1308.84     1355.28     55.93 o 
 -12  10   7      570.86      510.34     24.28 o 
 -11  10   7      363.57      382.96     22.75 o 
 -10  10   7      135.83      170.56     15.08 o 
  -9  10   7     1639.15     1651.18     40.26 o 
  -8  10   7      611.20      610.90     23.22 o 
  -7  10   7        5.25        8.28     10.54 o 
  -6  10   7     1190.55     1143.39     39.62 o 
  -5  10   7      514.01      519.57     25.96 o 
  -4  10   7        5.30       -8.67      7.22 o 
  -3  10   7      417.86      435.88     23.41 o 
  -2  10   7       46.64       66.96     18.36 o 
  -1  10   7     1592.93     1539.18     68.61 o 
   0  10   7      637.24      570.33     41.04 o 
   1  10   7       33.12       31.78     15.86 o 
   2  10   7       72.46       38.50     16.49 o 
   3  10   7      178.38      179.96     28.02 o 
   4  10   7      793.23      749.01     48.95 o 
   5  10   7      407.07      382.98     41.10 o 
   6  10   7      168.03      133.09     26.01 o 
 -10  11   7       34.92       35.73     13.28 o 
  -9  11   7       20.66       16.56     14.79 o 
  -8  11   7       39.38       42.26     12.53 o 
  -7  11   7       49.49       42.64     12.40 o 
  -6  11   7       97.79      104.09     15.60 o 
  -5  11   7      128.68      122.27     16.18 o 
  -4  11   7       71.61       68.25     13.34 o 
  -3  11   7      392.66      357.27     34.57 o 
  -2  11   7        0.95      -11.89     12.19 o 
  -1  11   7       41.94       33.28     16.60 o 
   0  11   7       10.95       31.94     16.72 o 
   1  11   7      172.84      156.73     27.55 o 
   2  11   7      118.26       94.20     23.06 o 
   3  11   7        0.09      -15.47     11.98 o 
   4  11   7        4.17        2.78     16.01 o 
   5  11   7       40.01       37.06     19.35 o 
  -7  12   7       87.19       81.81     15.78 o 
  -6  12   7     1040.36     1008.32     40.52 o 
  -5  12   7      147.36      162.23     28.48 o 
  -4  12   7      287.90      242.53     33.34 o 
  -3  12   7       39.62       43.95     19.17 o 
  -2  12   7      487.74      521.45     42.79 o 
  -1  12   7      171.52      204.93     32.30 o 
   0  12   7      730.62      805.07     54.43 o 
   1  12   7       75.14       70.93     22.46 o 
   2  12   7      126.74      107.18     26.78 o 
 -18   0   8       59.62       55.75     13.98 o 
 -17   0   8      624.32      620.31     30.32 o 
 -16   0   8      147.21      137.78     16.50 o 
 -15   0   8     8742.79     8537.93    216.13 o 
 -14   0   8    10481.05    10344.67    175.64 o 
 -13   0   8      945.46      945.83     32.69 o 
 -12   0   8     5827.96     5822.26    106.14 o 
 -11   0   8      916.41      884.20     29.03 o 
 -10   0   8     6005.29     6011.99    105.16 o 
  -9   0   8     4153.46     4341.75     79.39 o 
  -8   0   8     4330.07     4186.24     75.75 o 
  -7   0   8    10635.46    10066.46    158.11 o 
  -6   0   8    40475.28    41429.77    828.08 o 
  -5   0   8     5751.94     6566.20    105.98 o 
  -4   0   8     9824.29     9861.69    172.06 o 
  -3   0   8    10253.24     9959.50    152.34 o 
  -2   0   8    23276.98    22672.04    331.52 o 
  -1   0   8    14776.43    14979.46    222.91 o 
   0   0   8     2720.99     2768.84     49.68 o 
   1   0   8    16259.53    15950.34    237.24 o 
   2   0   8     2381.36     2164.03     41.59 o 
   3   0   8      225.73      289.98     12.24 o 
   4   0   8      549.76      627.04     19.27 o 
   5   0   8     7870.51     8251.20    194.32 o 
   6   0   8    13696.06    13286.28    296.98 o 
   7   0   8     7630.16     7705.46    189.64 o 
   8   0   8       16.04        9.90     11.97 o 
   9   0   8     2346.76     2295.97     83.06 o 
  10   0   8     2181.01     2213.80     83.84 o 
  11   0   8     3989.32     3836.25    123.31 o 
  12   0   8     2872.87     2825.82    103.53 o 
 -18   1   8     1249.14     1210.62     35.79 o 
 -17   1   8     3214.14     3279.25     62.95 o 
 -16   1   8       66.12       65.67     10.25 o 
 -15   1   8      292.04      301.39     25.24 o 
 -14   1   8     3266.89     3205.76     50.38 o 
 -13   1   8    15559.39    15472.88    174.16 o 
 -12   1   8     5180.53     5098.10     67.66 o 
 -11   1   8       24.56       58.20     19.33 o 
 -10   1   8     4593.59     4619.52     68.53 o 
  -9   1   8     8145.51     8367.48    110.66 o 
  -8   1   8    10147.18    10156.92    113.72 o 
  -7   1   8     3969.43     4069.07     51.34 o 
  -6   1   8     5409.88     5481.44     64.74 o 
  -5   1   8     7974.32     7717.56     86.48 o 
  -4   1   8     6488.32     6438.89     83.93 o 
  -3   1   8     1521.95     1594.72     28.06 o 
  -2   1   8      731.35      726.16     13.54 o 
  -1   1   8    16465.62    16661.24    174.41 o 
   0   1   8    16020.77    15950.61    167.39 o 
   1   1   8     5215.37     5459.38     62.58 o 
   2   1   8      330.63      340.93     10.68 o 
   3   1   8     5876.75     5763.54     66.83 o 
   4   1   8     5125.00     5306.53     75.26 o 
   5   1   8     9440.88     9370.31    123.65 o 
   6   1   8      762.52      748.81     20.77 o 
   7   1   8     1327.62     1287.76     38.74 o 
   8   1   8     7708.65     7500.72    133.64 o 
   9   1   8      449.22      491.74     25.85 o 
  10   1   8      235.78      215.77     20.52 o 
  11   1   8      179.75      174.10     19.67 o 
  12   1   8     2944.84     2914.38     75.50 o 
 -18   2   8     1262.36     1296.78     32.59 o 
 -17   2   8      107.83      113.62     11.61 o 
 -16   2   8     1408.93     1447.66     32.47 o 
 -15   2   8     4159.13     4027.50     60.59 o 
 -14   2   8     2621.21     2543.58     43.09 o 
 -13   2   8       45.07       54.72      7.43 o 
 -12   2   8      617.70      666.61     19.27 o 
 -11   2   8     3144.90     3271.43     47.38 o 
 -10   2   8     6046.26     6129.76     75.76 o 
  -9   2   8      344.60      338.49     11.59 o 
  -8   2   8     7049.29     7130.84     83.49 o 
  -7   2   8     3512.84     3346.98     44.27 o 
  -6   2   8    11455.11    11760.98    128.06 o 
  -5   2   8       35.99       13.31      3.31 o 
  -4   2   8     5272.03     5274.92    186.25 o 
  -3   2   8    10293.98    10133.81    109.85 o 
  -2   2   8    19763.74    19778.13    205.87 o 
  -1   2   8     3842.17     3920.92     47.03 o 
   0   2   8      339.29      476.27      9.61 o 
   1   2   8     5136.14     5053.04     70.68 o 
   2   2   8     3544.70     3360.07     51.01 o 
   3   2   8      495.03      466.86     14.98 o 
   4   2   8     1770.22     1848.43     43.74 o 
   5   2   8     5486.42     5471.04     86.88 o 
   6   2   8     6764.69     6740.82    105.74 o 
   7   2   8     3810.32     3736.22     61.45 o 
   8   2   8       19.59       20.31      8.84 o 
   9   2   8     1776.56     1733.68     70.55 o 
  10   2   8     2707.98     2793.79     71.36 o 
  11   2   8     1497.99     1564.35     50.15 o 
  12   2   8      714.40      793.87     36.42 o 
 -18   3   8      374.61      380.48     23.33 o 
 -17   3   8     2476.65     2421.61     54.61 o 
 -16   3   8      248.87      252.80     15.06 o 
 -15   3   8     1154.83     1141.49     27.40 o 
 -14   3   8     1455.02     1382.76     29.61 o 
 -13   3   8     2893.67     2840.55     45.16 o 
 -12   3   8     3040.43     3033.26     46.17 o 
 -11   3   8     1916.40     1852.46     32.06 o 
 -10   3   8     1915.63     1898.95     31.60 o 
  -9   3   8     4767.52     4760.05     72.32 o 
  -8   3   8     2005.46     2046.32     37.96 o 
  -7   3   8        1.30        2.43      2.60 o 
  -6   3   8       26.08       37.21      4.34 o 
  -5   3   8     2518.81     2366.67     32.80 o 
  -4   3   8     9384.64     9231.09    117.36 o 
  -3   3   8       59.33       52.50      4.56 o 
  -2   3   8     6100.93     6314.62     71.76 o 
  -1   3   8     6083.34     6092.51    100.60 o 
   0   3   8      489.64      385.24     12.63 o 
   1   3   8     3311.12     3395.16     51.37 o 
   2   3   8      114.32      106.70      8.19 o 
   3   3   8     2245.24     2164.90     38.34 o 
   4   3   8     7069.79     6973.39     96.39 o 
   5   3   8       25.01       30.74      8.05 o 
   6   3   8      843.85      881.37     24.14 o 
   7   3   8       44.92       40.73      9.45 o 
   8   3   8      269.52      264.94     15.79 o 
   9   3   8     5089.76     4865.41     98.18 o 
  10   3   8        1.67        7.60      9.33 o 
  11   3   8     1178.85     1112.28     41.67 o 
  12   3   8     1654.55     1778.13     55.42 o 
 -17   4   8       22.63       25.36     10.05 o 
 -16   4   8     2376.02     2407.45     53.70 o 
 -15   4   8     1459.24     1469.53     38.85 o 
 -14   4   8        1.37       -3.93      6.25 o 
 -13   4   8       75.47       51.01      9.45 o 
 -12   4   8       87.24       66.55      7.63 o 
 -11   4   8      741.83      715.86     18.36 o 
 -10   4   8      247.00      237.25     14.64 o 
  -9   4   8     3417.65     3375.64     46.69 o 
  -8   4   8     3497.74     3476.62     46.80 o 
  -7   4   8     2273.78     2326.02     33.92 o 
  -6   4   8      140.34      131.81     19.17 o 
  -5   4   8     2963.42     2947.13     39.42 o 
  -4   4   8      136.49      168.60      8.85 o 
  -3   4   8     5633.63     5645.83     66.02 o 
  -2   4   8     9077.17     9734.71    106.75 o 
  -1   4   8        9.28       16.72      3.65 o 
   0   4   8      821.22      898.31     25.61 o 
   1   4   8      253.99      279.49     11.83 o 
   2   4   8      964.66      915.48     22.09 o 
   3   4   8     1690.32     1673.91     49.59 o 
   4   4   8      458.54      435.70     16.27 o 
   5   4   8      823.98      787.98     22.47 o 
   6   4   8     1206.85     1238.60     30.03 o 
   7   4   8      660.00      651.45     22.13 o 
   8   4   8       18.80       14.14      7.37 o 
   9   4   8      336.07      326.42     22.26 o 
  10   4   8     2323.01     2389.05     62.58 o 
  11   4   8      341.79      284.58     24.10 o 
 -17   5   8      296.45      274.27     22.84 o 
 -16   5   8      254.30      255.73     19.38 o 
 -15   5   8       68.34       55.40     10.82 o 
 -14   5   8      136.04      134.93     13.67 o 
 -13   5   8      204.59      225.86     16.05 o 
 -12   5   8     2617.71     2503.64     50.23 o 
 -11   5   8     1180.88     1104.87     29.90 o 
 -10   5   8        7.57        8.77      6.08 o 
  -9   5   8      597.06      605.58     15.65 o 
  -8   5   8      575.51      662.81     16.40 o 
  -7   5   8        5.36        6.40      3.58 o 
  -6   5   8       97.92      108.19      7.10 o 
  -5   5   8     2046.38     2107.20     31.16 o 
  -4   5   8     3149.43     3277.90     49.62 o 
  -3   5   8      339.32      335.94     10.26 o 
  -2   5   8     2608.07     2675.61     36.20 o 
  -1   5   8      843.88      879.61     16.53 o 
   0   5   8     1944.83     1996.26     35.49 o 
   1   5   8      575.39      612.65     20.63 o 
   2   5   8      145.19      159.76     10.96 o 
   3   5   8      639.88      680.95     22.30 o 
   4   5   8     1199.17     1080.21     26.57 o 
   5   5   8      133.84      112.86     10.40 o 
   6   5   8      101.04      118.07     11.30 o 
   7   5   8      883.82      800.52     25.00 o 
   8   5   8       28.84       44.87      9.09 o 
   9   5   8      344.77      305.21     21.11 o 
  10   5   8       51.89       45.31     19.27 o 
  11   5   8      457.63      469.17     41.27 o 
 -16   6   8      428.70      395.17     22.53 o 
 -15   6   8       77.88       75.75     12.18 o 
 -14   6   8      693.94      711.27     26.54 o 
 -13   6   8      250.64      240.14     17.03 o 
 -12   6   8       27.12       28.29      7.96 o 
 -11   6   8      153.60      120.34     12.04 o 
 -10   6   8     1136.89     1083.55     29.35 o 
  -9   6   8      242.74      245.71     14.85 o 
  -8   6   8        0.05       17.11     12.31 o 
  -7   6   8     7015.31     7074.39    100.62 o 
  -6   6   8      280.93      280.84     13.12 o 
  -5   6   8      116.23      105.76      7.02 o 
  -4   6   8      153.70      141.08      9.01 o 
  -3   6   8      523.10      548.19     13.45 o 
  -2   6   8       11.54       14.62      3.92 o 
  -1   6   8     1684.89     1664.66     30.29 o 
   0   6   8      301.06      287.04     12.40 o 
   1   6   8        0.34        6.62      4.80 o 
   2   6   8      110.70      116.62     14.02 o 
   3   6   8      529.29      525.12     17.90 o 
   4   6   8      126.21      113.55     10.27 o 
   5   6   8       17.54       20.29      6.64 o 
   6   6   8      203.34      200.53     18.20 o 
   7   6   8       70.67       66.17     12.63 o 
   8   6   8      627.05      576.20     28.68 o 
   9   6   8       15.27       29.14     11.45 o 
  10   6   8      159.57      173.29     20.19 o 
 -15   7   8      375.08      399.33     23.11 o 
 -14   7   8        2.20        0.26      7.40 o 
 -13   7   8      174.96      177.52     21.11 o 
 -12   7   8       12.96       18.81      7.76 o 
 -11   7   8     1449.37     1382.26     35.43 o 
 -10   7   8     1623.70     1635.04     38.09 o 
  -9   7   8     2569.18     2458.09     48.06 o 
  -8   7   8      476.66      506.97     19.12 o 
  -7   7   8      544.43      582.37     19.75 o 
  -6   7   8        1.76       15.18     12.67 o 
  -5   7   8     1715.34     1708.01     34.63 o 
  -4   7   8     3113.73     3042.51     62.85 o 
  -3   7   8      293.06      310.50     13.98 o 
  -2   7   8      586.27      570.87     14.35 o 
  -1   7   8     1180.68     1212.74     33.24 o 
   0   7   8      625.02      658.75     41.10 o 
   1   7   8      644.18      622.67     18.78 o 
   2   7   8       24.68       20.06      8.40 o 
   3   7   8     1832.98     1756.39     35.94 o 
   4   7   8     1733.82     1666.64     46.12 o 
   5   7   8      147.83      154.45     35.89 o 
   6   7   8      481.20      423.57     37.05 o 
   7   7   8      230.28      175.39     18.32 o 
   8   7   8      401.45      342.43     46.07 o 
   9   7   8     1316.01     1289.10     45.53 o 
 -14   8   8      108.44      121.77     14.44 o 
 -13   8   8        0.15       -8.37     11.33 o 
 -12   8   8      298.12      259.55     18.02 o 
 -11   8   8     1601.32     1508.62     38.24 o 
 -10   8   8     3975.87     3906.84     68.96 o 
  -9   8   8      145.20      133.57     12.44 o 
  -8   8   8     2443.52     2416.76     61.53 o 
  -7   8   8      121.65      121.03     11.31 o 
  -6   8   8      185.74      172.94     12.43 o 
  -5   8   8        8.17        2.43      5.29 o 
  -4   8   8      922.24      903.43     74.78 o 
  -3   8   8     4708.57     4897.06     77.70 o 
  -2   8   8     6005.31     6128.37    108.40 o 
  -1   8   8        3.18        5.41     10.79 o 
   0   8   8      742.85      732.02     42.69 o 
   1   8   8     1526.48     1441.64     40.10 o 
   2   8   8     2357.97     2397.70     56.81 o 
   3   8   8     3586.55     3445.67     82.22 o 
   4   8   8       74.64       76.33     17.90 o 
   5   8   8     2651.91     2483.87     62.01 o 
   6   8   8      697.56      736.46     32.48 o 
   7   8   8       15.46       14.85     10.85 o 
   8   8   8        0.26        5.38      9.92 o 
 -13   9   8     2942.70     3005.45     62.50 o 
 -12   9   8      254.18      259.12     18.85 o 
 -11   9   8      129.23      138.33     13.97 o 
 -10   9   8     1182.62     1141.72     44.77 o 
  -9   9   8     2326.44     2421.84     50.00 o 
  -8   9   8     1478.60     1514.77     36.49 o 
  -7   9   8      283.16      252.10     15.68 o 
  -6   9   8      922.35      926.70     26.36 o 
  -5   9   8     2265.14     2283.49     44.40 o 
  -4   9   8     1081.19     1122.19     27.99 o 
  -3   9   8      565.68      557.31     38.39 o 
  -2   9   8       42.52       23.97     14.12 o 
  -1   9   8     2071.73     2026.78     78.39 o 
   0   9   8     1165.69     1128.68     56.44 o 
   1   9   8      249.77      221.21     28.74 o 
   2   9   8      286.72      274.28     32.06 o 
   3   9   8      745.89      676.99     44.44 o 
   4   9   8     1142.75     1037.86     56.26 o 
   5   9   8      805.00      907.08     35.74 o 
   6   9   8       88.88       78.43     14.69 o 
   7   9   8      309.02      288.44     24.92 o 
 -12  10   8     1900.66     1838.15     46.10 o 
 -11  10   8      588.80      589.87     24.67 o 
 -10  10   8       11.98       12.39      9.05 o 
  -9  10   8       66.11       48.72      9.73 o 
  -8  10   8      184.01      181.53     18.23 o 
  -7  10   8     2782.00     2946.85    119.31 o 
  -6  10   8     3565.04     3593.87     81.01 o 
  -5  10   8      452.64      429.85     40.90 o 
  -4  10   8     1210.70     1211.63     60.32 o 
  -3  10   8     2770.77     2625.65     95.85 o 
  -2  10   8     2931.61     2663.82     96.62 o 
  -1  10   8     1618.44     1614.78     71.60 o 
   0  10   8       25.46       33.78     15.86 o 
   1  10   8     3364.57     3291.91    113.33 o 
   2  10   8     1801.32     1775.47     77.71 o 
   3  10   8       31.58       36.21     16.35 o 
   4  10   8      324.37      256.03     33.37 o 
   5  10   8        3.02       16.58     15.96 o 
   6  10   8     1717.14     1700.43     79.08 o 
  -9  11   8     1441.10     1646.53     53.60 o 
  -8  11   8     2776.75     2894.74     74.19 o 
  -7  11   8      397.73      383.42     25.43 o 
  -6  11   8     2066.51     2147.81     60.86 o 
  -5  11   8     2931.81     2913.74    106.25 o 
  -4  11   8     1489.80     1524.55     71.79 o 
  -3  11   8      925.22      898.67     53.91 o 
  -2  11   8        9.11        8.35     14.38 o 
  -1  11   8     2650.22     2639.31    100.23 o 
   0  11   8     4830.27     4835.14    151.69 o 
   1  11   8       46.39       54.59     19.73 o 
   2  11   8      259.06      259.24     34.63 o 
   3  11   8      677.19      674.09     49.53 o 
   4  11   8      910.95      950.22     58.46 o 
  -6  12   8     2906.68     2996.91    112.27 o 
  -5  12   8       12.79       16.67     17.05 o 
  -4  12   8      519.09      470.04     41.16 o 
  -3  12   8     2769.62     2739.49    106.44 o 
  -2  12   8     2030.15     2120.07     91.33 o 
  -1  12   8      866.60      891.34     57.47 o 
   0  12   8      759.99      806.91     55.04 o 
 -18   1   9        2.54       -1.39      6.77 o 
 -17   1   9       39.91       30.12      8.09 o 
 -16   1   9      309.54      294.04     18.32 o 
 -15   1   9       66.92       54.00      9.39 o 
 -14   1   9      611.66      596.80     21.32 o 
 -13   1   9       45.58       52.65      8.48 o 
 -12   1   9     1259.36     1293.19     30.06 o 
 -11   1   9       39.42       27.63      6.05 o 
 -10   1   9      727.19      743.44     18.02 o 
  -9   1   9     1826.17     1732.04     28.99 o 
  -8   1   9        0.51        2.08      3.44 o 
  -7   1   9    10316.43    10564.33    117.34 o 
  -6   1   9      620.42      638.60     14.36 o 
  -5   1   9      543.89      574.56     15.24 o 
  -4   1   9     1672.58     1751.46     26.04 o 
  -3   1   9      814.14      922.03     16.69 o 
  -2   1   9      238.34      263.89      9.44 o 
  -1   1   9      753.50      770.13     14.44 o 
   0   1   9       19.79       25.60      3.43 o 
   1   1   9      197.36      173.37      6.77 o 
   2   1   9       28.86       35.25      5.61 o 
   3   1   9      365.90      368.40     13.32 o 
   4   1   9     1062.97      990.35     23.38 o 
   5   1   9      120.09      128.25     15.54 o 
   6   1   9     1052.31     1022.30     33.97 o 
   7   1   9      480.09      501.00     25.26 o 
   8   1   9       75.85       92.31     14.05 o 
   9   1   9      829.19      814.52     33.78 o 
  10   1   9       45.46       41.63     12.27 o 
  11   1   9        0.51       -8.70      9.94 o 
 -18   2   9     2119.92     2122.14     43.14 o 
 -17   2   9        5.85        5.03      6.72 o 
 -16   2   9       67.40       84.53      9.76 o 
 -15   2   9        2.83       -1.16      5.90 o 
 -14   2   9      282.58      269.83     15.18 o 
 -13   2   9     2539.79     2472.29     41.27 o 
 -12   2   9      546.66      547.01     20.58 o 
 -11   2   9      211.15      191.06     10.46 o 
 -10   2   9       49.89       50.81      6.24 o 
  -9   2   9      382.34      410.25     12.74 o 
  -8   2   9     2698.81     2706.93     38.77 o 
  -7   2   9     2684.10     2674.83     37.71 o 
  -6   2   9      735.42      719.19     15.57 o 
  -5   2   9     2684.43     2590.86     35.48 o 
  -4   2   9     2374.96     2444.89     48.62 o 
  -3   2   9       14.83       14.28      4.02 o 
  -2   2   9      519.57      489.87     11.39 o 
  -1   2   9     1277.38     1197.63     19.28 o 
   0   2   9     6927.68     6766.42     79.55 o 
   1   2   9      827.71      855.13     22.00 o 
   2   2   9      944.23      982.84     22.59 o 
   3   2   9       28.61       35.95      6.07 o 
   4   2   9      403.84      404.35     15.21 o 
   5   2   9     2732.97     2784.40     48.41 o 
   6   2   9       55.56       51.51     10.75 o 
   7   2   9     3859.49     3696.32    117.78 o 
   8   2   9     2536.51     2591.65     63.50 o 
   9   2   9       78.01      106.90     15.45 o 
  10   2   9      282.86      268.26     23.25 o 
  11   2   9      637.52      665.16     33.51 o 
 -18   3   9     1751.64     1760.18     46.67 o 
 -17   3   9        0.99       -2.50      7.79 o 
 -16   3   9      355.47      370.66     20.65 o 
 -15   3   9     1886.23     1848.49     36.42 o 
 -14   3   9     3336.72     3278.24     51.35 o 
 -13   3   9      152.55      151.73     10.68 o 
 -12   3   9     5557.51     5418.49     71.60 o 
 -11   3   9     4302.75     4313.38     58.86 o 
 -10   3   9     2296.74     2342.27     36.87 o 
  -9   3   9      494.64      423.51     13.05 o 
  -8   3   9      546.60      539.45     14.34 o 
  -7   3   9     7722.69     7749.68     89.59 o 
  -6   3   9     2509.05     2545.47     35.93 o 
  -5   3   9     2418.71     2511.26     34.96 o 
  -4   3   9      553.54      577.39     13.26 o 
  -3   3   9     2056.91     1967.24     28.48 o 
  -2   3   9     3303.99     3204.53     57.11 o 
  -1   3   9     4741.04     4751.78     56.58 o 
   0   3   9     1016.70     1005.14     26.68 o 
   1   3   9     8287.37     7972.95    105.92 o 
   2   3   9     1731.84     1714.50     32.87 o 
   3   3   9      622.58      670.93     19.42 o 
   4   3   9      136.67      105.58      9.61 o 
   5   3   9      766.63      753.72     24.86 o 
   6   3   9      873.51      908.88     25.38 o 
   7   3   9     1623.08     1608.63     46.07 o 
   8   3   9      387.24      332.07     41.30 o 
   9   3   9     1268.02     1238.60     42.32 o 
  10   3   9     1383.81     1457.52     53.23 o 
  11   3   9      981.47     1040.55     41.72 o 
 -17   4   9     2027.68     2069.48     50.58 o 
 -16   4   9     1914.05     1958.20     47.53 o 
 -15   4   9       64.87       60.39     10.99 o 
 -14   4   9     3121.15     3084.18     59.96 o 
 -13   4   9     4645.69     4586.00     77.42 o 
 -12   4   9     4040.93     4162.24     58.61 o 
 -11   4   9      274.29      259.22     11.90 o 
 -10   4   9     2349.40     2444.95     38.53 o 
  -9   4   9    10264.74    10316.98    117.88 o 
  -8   4   9     4639.62     4656.25     59.52 o 
  -7   4   9      312.43      337.69     15.11 o 
  -6   4   9      458.50      449.06     12.68 o 
  -5   4   9     7939.58     7727.22     88.69 o 
  -4   4   9    16838.73    17125.20    182.26 o 
  -3   4   9     5034.56     5214.86     62.47 o 
  -2   4   9     1017.22     1027.45     18.37 o 
  -1   4   9     6770.90     6813.01     77.94 o 
   0   4   9    13358.62    13351.57    167.77 o 
   1   4   9     4229.27     4314.53     64.26 o 
   2   4   9       24.97       42.90      6.66 o 
   3   4   9     3365.72     3294.08     59.65 o 
   4   4   9     5420.44     5429.38     80.50 o 
   5   4   9      511.32      521.09     20.62 o 
   6   4   9      556.45      529.86     21.47 o 
   7   4   9     1048.87     1032.08     28.73 o 
   8   4   9     2801.66     3000.82     70.21 o 
   9   4   9     5681.60     5502.34    171.17 o 
  10   4   9     1344.34     1235.53     43.86 o 
 -17   5   9       27.33       24.05     10.41 o 
 -16   5   9     4613.56     4780.55     85.74 o 
 -15   5   9     1677.24     1670.32     42.66 o 
 -14   5   9     1762.33     1772.89     45.03 o 
 -13   5   9      442.17      431.85     19.87 o 
 -12   5   9        2.88        2.17      6.40 o 
 -11   5   9     9098.14     8999.78    221.16 o 
 -10   5   9     9130.78     9200.69    128.98 o 
  -9   5   9     1857.29     1888.48     31.72 o 
  -8   5   9     2094.47     2191.59     34.00 o 
  -7   5   9     2755.27     2929.38     50.19 o 
  -6   5   9     3120.12     3104.53     42.75 o 
  -5   5   9     4748.50     4624.11     75.02 o 
  -4   5   9      260.64      263.28      9.78 o 
  -3   5   9    15259.48    14937.72    160.75 o 
  -2   5   9     7317.85     7299.05     83.86 o 
  -1   5   9      749.98      760.99     19.73 o 
   0   5   9      428.07      450.93     15.39 o 
   1   5   9     3599.88     3605.89     56.76 o 
   2   5   9     9830.45     9606.86    127.70 o 
   3   5   9     8821.04     8794.34    119.44 o 
   4   5   9       20.28       25.23      6.87 o 
   5   5   9     6811.34     6595.91     96.43 o 
   6   5   9     3231.74     3208.43     77.22 o 
   7   5   9     1045.05     1117.82     30.78 o 
   8   5   9      152.48      183.34     14.91 o 
   9   5   9     2047.95     2079.18    140.15 o 
  10   5   9     3778.76     3962.67    130.64 o 
 -16   6   9      572.19      537.66     25.44 o 
 -15   6   9       65.49       89.17     14.36 o 
 -14   6   9     2420.77     2323.11     51.44 o 
 -13   6   9     1359.02     1350.84     36.30 o 
 -12   6   9     2906.96     3000.90     57.84 o 
 -11   6   9     1191.46     1136.90     31.17 o 
 -10   6   9     3024.27     3018.93     72.45 o 
  -9   6   9    10004.49     9964.49    137.81 o 
  -8   6   9     2187.69     2258.60     43.72 o 
  -7   6   9       33.53       23.27      6.31 o 
  -6   6   9     1247.09     1343.17     29.96 o 
  -5   6   9    13613.38    13387.06    146.89 o 
  -4   6   9     9431.37     9290.97    105.44 o 
  -3   6   9      488.96      462.40     12.86 o 
  -2   6   9     1463.50     1514.40     30.11 o 
  -1   6   9      734.46      775.30     20.54 o 
   0   6   9     2724.75     2795.19     47.10 o 
   1   6   9     4564.22     4560.18     68.99 o 
   2   6   9     2258.91     2258.02     62.13 o 
   3   6   9      796.22      872.79     24.07 o 
   4   6   9     3767.12     3863.65     63.65 o 
   5   6   9      792.42      806.21     24.50 o 
   6   6   9        3.79       -1.08      6.36 o 
   7   6   9      517.52      463.71     25.52 o 
   8   6   9     3111.75     3210.99     76.30 o 
   9   6   9     3460.67     3588.42     84.04 o 
 -15   7   9     4760.98     4856.69     87.33 o 
 -14   7   9     2901.36     2947.80     67.59 o 
 -13   7   9      103.63       99.56     12.38 o 
 -12   7   9      771.73      763.68     31.54 o 
 -11   7   9     2405.28     2379.63     49.66 o 
 -10   7   9     1780.88     1829.46     41.02 o 
  -9   7   9     1608.50     1554.59     36.27 o 
  -8   7   9      112.08      120.64     11.29 o 
  -7   7   9     2507.26     2488.16     46.76 o 
  -6   7   9     1201.06     1253.66     29.58 o 
  -5   7   9       57.98       71.38     14.06 o 
  -4   7   9      158.06      160.30     11.58 o 
  -3   7   9     5841.46     5848.54     84.01 o 
  -2   7   9     6649.64     6618.36     91.77 o 
  -1   7   9     1078.53     1072.73     25.41 o 
   0   7   9      392.30      378.04     15.07 o 
   1   7   9     3444.78     3474.66     71.62 o 
   2   7   9     4027.36     4110.45     82.76 o 
   3   7   9     1661.32     1747.39     47.37 o 
   4   7   9       91.20      118.28     47.03 o 
   5   7   9      966.79      992.99     36.05 o 
   6   7   9     2647.79     2512.10     63.38 o 
   7   7   9     1227.93     1209.61     42.33 o 
   8   7   9      152.03      172.02     19.52 o 
 -14   8   9      707.07      776.85     29.60 o 
 -13   8   9     4827.46     5063.64     87.94 o 
 -12   8   9     1409.89     1356.56     38.48 o 
 -11   8   9       29.83       28.73      8.55 o 
 -10   8   9     1038.53      945.82     28.91 o 
  -9   8   9     1497.90     1485.08     36.29 o 
  -8   8   9     1737.00     1783.45     39.64 o 
  -7   8   9     1443.65     1476.11     34.51 o 
  -6   8   9     1050.92     1067.02     27.84 o 
  -5   8   9     6632.53     6798.78     98.72 o 
  -4   8   9     4240.75     4243.61    113.34 o 
  -3   8   9     3522.95     3498.57     89.00 o 
  -2   8   9      241.19      231.02     16.27 o 
  -1   8   9     5479.02     2909.61     81.48 o 
   0   8   9     6552.28     6509.58    175.57 o 
   1   8   9     1410.34     1427.22     62.39 o 
   2   8   9      413.47      438.59     22.97 o 
   3   8   9     1536.26     1548.07     45.28 o 
   4   8   9     1449.19     1437.63    119.66 o 
   5   8   9      898.35      884.92     34.90 o 
   6   8   9       18.72        8.92     10.42 o 
   7   8   9     1501.34     1399.57     52.96 o 
 -13   9   9     1049.29     1040.64     34.02 o 
 -12   9   9     1287.00     1240.59     51.25 o 
 -11   9   9     1005.86      939.26     39.99 o 
 -10   9   9     1594.63     1597.15     39.81 o 
  -9   9   9      712.71      760.99     25.84 o 
  -8   9   9        1.12       -3.50      5.86 o 
  -7   9   9     4798.59     4705.55     77.00 o 
  -6   9   9     2245.00     2350.98     57.61 o 
  -5   9   9      269.31      245.14     18.81 o 
  -4   9   9     1296.28     1302.70     59.08 o 
  -3   9   9      941.68      874.72     49.13 o 
  -2   9   9     3223.14     3327.82    110.06 o 
  -1   9   9     3430.15     3373.93    110.82 o 
   0   9   9       24.17       36.71     15.83 o 
   1   9   9     4388.48     4317.13    133.50 o 
   2   9   9     2276.94     2029.06     81.78 o 
   3   9   9        3.14        1.04     12.86 o 
   4   9   9       75.72       79.68     20.96 o 
   5   9   9       81.00       68.99     20.60 o 
   6   9   9     3123.41     3186.63    164.99 o 
 -11  10   9      107.01      113.56     16.39 o 
 -10  10   9       23.20       53.98     26.78 o 
  -9  10   9       65.21       71.39     10.89 o 
  -8  10   9      665.47      673.15     24.86 o 
  -7  10   9      561.94      598.72     29.51 o 
  -6  10   9      862.78      916.54     35.76 o 
  -5  10   9     1052.70     1070.45     57.42 o 
  -4  10   9      187.64      156.40     25.79 o 
  -3  10   9      478.27      526.71     40.39 o 
  -2  10   9       51.75       39.34     16.69 o 
  -1  10   9      911.40      900.75     53.40 o 
   0  10   9        5.41       -8.46     12.62 o 
   1  10   9      193.28      253.68     34.12 o 
   2  10   9       32.07       22.19     16.15 o 
   3  10   9     1054.18     1014.62     58.35 o 
   4  10   9      862.79      844.68     53.32 o 
   5  10   9      340.18      406.63     39.29 o 
  -9  11   9        0.63       -7.30     10.33 o 
  -8  11   9      304.88      343.11     25.46 o 
  -7  11   9        1.87        0.92     10.70 o 
  -6  11   9       24.75        6.97     14.25 o 
  -5  11   9       27.44       16.40     15.72 o 
  -4  11   9       30.59       13.93     15.72 o 
  -3  11   9      514.75      459.69     39.88 o 
  -2  11   9      250.60      235.19     32.66 o 
  -1  11   9        2.92       17.83     16.46 o 
   0  11   9       39.24       31.43     18.14 o 
   1  11   9      164.10      138.82     27.50 o 
   2  11   9       80.15       65.61     21.33 o 
  -4  12   9       30.83       51.18     20.21 o 
  -3  12   9       42.17       41.03     20.09 o 
  -2  12   9      231.11      289.51     38.05 o 
 -18   0  10     1807.35     1809.89     74.74 o 
 -17   0  10        5.27       -1.45      8.57 o 
 -16   0  10     1531.23     1474.58     46.27 o 
 -15   0  10    10502.22     9765.90    169.76 o 
 -14   0  10    14300.67    14036.25    228.88 o 
 -13   0  10      212.57      240.73     33.47 o 
 -12   0  10     5026.47     5043.12    122.12 o 
 -11   0  10     4901.03     4643.52    129.36 o 
 -10   0  10     4329.17     4302.50    149.80 o 
  -9   0  10     2062.67     1894.41     59.69 o 
  -8   0  10      270.44      307.34     15.94 o 
  -7   0  10    12571.79    12340.64    192.13 o 
  -6   0  10     9589.12     9416.56    188.21 o 
  -5   0  10     1332.91     1293.46     31.26 o 
  -4   0  10      341.19      281.16     13.29 o 
  -3   0  10     2958.01     2833.09     74.15 o 
  -2   0  10    20634.40    20668.29    306.37 o 
  -1   0  10    21860.73    21406.43    316.59 o 
   0   0  10        7.83       35.10      5.97 o 
   1   0  10    13335.87    13248.11    202.03 o 
   2   0  10     5817.54     5775.40    150.67 o 
   3   0  10      129.70      231.06     23.93 o 
   4   0  10     5537.81     5477.57    141.91 o 
   5   0  10     2621.79     2573.42     84.20 o 
   6   0  10     3783.46     3749.48    111.39 o 
   7   0  10     5727.21     5780.77    156.56 o 
   8   0  10       20.36       20.18     13.38 o 
   9   0  10     1734.22     1836.96     76.90 o 
  10   0  10     2590.41     2471.69     94.49 o 
  11   0  10     3410.22     3298.07    116.34 o 
 -18   1  10     1051.58     1062.84     29.35 o 
 -17   1  10     2524.72     2397.34     45.43 o 
 -16   1  10     2193.55     2214.58     46.62 o 
 -15   1  10     1157.52     1142.97     27.53 o 
 -14   1  10       17.44        9.89      5.90 o 
 -13   1  10     7924.86     7873.30     97.98 o 
 -12   1  10     5233.49     5182.35     70.38 o 
 -11   1  10      618.01      609.66     18.30 o 
 -10   1  10      868.37      859.23     19.80 o 
  -9   1  10     5603.89     5989.92    262.22 o 
  -8   1  10    14036.11    13865.31    152.06 o 
  -7   1  10    11394.01    11574.92    128.18 o 
  -6   1  10     5384.65     5426.63     75.40 o 
  -5   1  10     7128.29     6584.10     76.63 o 
  -4   1  10    17066.26    17469.14    184.93 o 
  -3   1  10     6518.86     6680.64     76.89 o 
  -2   1  10     1194.93     1375.90     22.23 o 
  -1   1  10     2025.22     1952.01     28.19 o 
   0   1  10    16858.76    16393.64    200.99 o 
   1   1  10     6610.42     6687.18     90.81 o 
   2   1  10     1927.90     1891.81     34.57 o 
   3   1  10     1218.67     1219.54     26.43 o 
   4   1  10     3354.49     3297.85    145.51 o 
   5   1  10     4676.28     4414.39     86.94 o 
   6   1  10      733.13      675.55     28.37 o 
   7   1  10     1253.19     1247.46     40.74 o 
   8   1  10     3922.37     3837.75     84.23 o 
   9   1  10     2111.44     2198.25     60.63 o 
  10   1  10        2.61        5.96     10.26 o 
 -18   2  10      979.09     1011.78     28.63 o 
 -17   2  10      115.92       97.74     10.83 o 
 -16   2  10     2067.74     2072.51     40.15 o 
 -15   2  10     2280.47     2345.29     42.20 o 
 -14   2  10     2398.16     2412.73     41.86 o 
 -13   2  10      459.32      408.08     15.33 o 
 -12   2  10       93.56      104.50      8.89 o 
 -11   2  10     6085.67     6108.16     77.47 o 
 -10   2  10    12041.10    12087.66    136.70 o 
  -9   2  10     1698.75     1686.46     29.00 o 
  -8   2  10      375.98      387.18     12.33 o 
  -7   2  10     5079.77     5295.41     65.20 o 
  -6   2  10     4996.96     5020.28     61.67 o 
  -5   2  10     1607.96     1590.74     25.43 o 
  -4   2  10      942.24      990.47     21.89 o 
  -3   2  10     5268.11     5096.14     61.12 o 
  -2   2  10     7554.51     7351.19     83.69 o 
  -1   2  10     3051.43     3067.88     39.86 o 
   0   2  10     1872.98     1912.70     49.23 o 
   1   2  10      884.16      882.80     21.54 o 
   2   2  10     5029.89     5014.61     75.11 o 
   3   2  10     3682.61     3775.45     59.34 o 
   4   2  10     1496.61     1521.37     38.16 o 
   5   2  10     3329.71     3197.98     69.14 o 
   6   2  10     4053.25     3790.12    133.11 o 
   7   2  10      894.15      864.24     43.87 o 
   8   2  10        0.90       10.17      9.06 o 
   9   2  10     1145.98     1210.92     43.11 o 
  10   2  10     1238.04     1258.26     45.63 o 
 -17   3  10     3159.07     3224.48     92.04 o 
 -16   3  10     1629.72     1680.52     42.95 o 
 -15   3  10       31.52       39.87      8.71 o 
 -14   3  10      364.31      367.25     15.21 o 
 -13   3  10      822.39      805.67     21.20 o 
 -12   3  10     1631.94     1608.81     30.77 o 
 -11   3  10     1377.21     1394.80     27.33 o 
 -10   3  10      465.83      482.22     14.79 o 
  -9   3  10     5151.19     5038.05     68.24 o 
  -8   3  10     2014.51     2014.75     32.10 o 
  -7   3  10      393.02      386.33     12.10 o 
  -6   3  10       78.69      104.00     12.20 o 
  -5   3  10      617.65      639.93     17.47 o 
  -4   3  10     3499.16     3302.73     43.59 o 
  -3   3  10     2075.16     1966.46     34.91 o 
  -2   3  10     2468.66     2617.96     40.81 o 
  -1   3  10       70.36       51.66      6.64 o 
   0   3  10     2396.01     2561.51     43.19 o 
   1   3  10     3412.63     3269.22     52.27 o 
   2   3  10     2249.95     2207.15     40.10 o 
   3   3  10     2388.87     2351.59     42.80 o 
   4   3  10     8694.88     8506.74    161.05 o 
   5   3  10      834.29      827.90     28.77 o 
   6   3  10      138.80      108.43     13.95 o 
   7   3  10       82.39       77.97     13.37 o 
   8   3  10      362.32      371.03     24.53 o 
   9   3  10     4053.12     4053.48     89.87 o 
  10   3  10       56.87       44.79     13.34 o 
 -17   4  10       31.84       14.90     10.28 o 
 -16   4  10     1499.26     1515.89     41.30 o 
 -15   4  10     1868.88     1880.47     45.39 o 
 -14   4  10      197.75      156.56     17.39 o 
 -13   4  10       48.39       45.99      9.23 o 
 -12   4  10       33.41       25.67      5.98 o 
 -11   4  10     4455.93     4465.64     61.08 o 
 -10   4  10     5500.33     5430.26     70.02 o 
  -9   4  10      133.68      159.56      9.62 o 
  -8   4  10      738.62      733.19     30.35 o 
  -7   4  10       14.78       13.59      3.51 o 
  -6   4  10      483.29      491.73     13.52 o 
  -5   4  10     2412.07     2317.35     41.82 o 
  -4   4  10       45.34       40.87      6.51 o 
  -3   4  10     8855.47     8797.55     99.33 o 
  -2   4  10     9964.60    10032.97    128.72 o 
  -1   4  10      244.99      243.33     11.74 o 
   0   4  10      302.02      283.34     12.88 o 
   1   4  10       17.28       16.58      5.59 o 
   2   4  10      687.29      670.04     20.29 o 
   3   4  10     2277.94     2232.13     41.95 o 
   4   4  10      744.48      672.74     27.69 o 
   5   4  10       72.35       94.58     10.67 o 
   6   4  10       98.06       82.99     10.61 o 
   7   4  10      130.54      135.13     16.71 o 
   8   4  10      309.30      327.45     23.41 o 
   9   4  10        0.28       -0.01      9.67 o 
  10   4  10      951.79     1012.15     40.64 o 
 -17   5  10      749.44      772.26     31.51 o 
 -16   5  10      691.35      661.38     27.44 o 
 -15   5  10       53.66       57.62     10.92 o 
 -14   5  10      420.81      384.95     19.82 o 
 -13   5  10      663.57      659.85     24.67 o 
 -12   5  10      859.56      870.59     31.67 o 
 -11   5  10      730.98      741.09     26.24 o 
 -10   5  10       11.43       13.34      6.64 o 
  -9   5  10        5.24        1.19      4.22 o 
  -8   5  10        8.89        2.61      3.99 o 
  -7   5  10        6.30       16.00      9.82 o 
  -6   5  10     1650.58     1770.75     29.11 o 
  -5   5  10     1799.89     1815.60     29.29 o 
  -4   5  10     2440.88     2409.38     35.25 o 
  -3   5  10       16.00       29.71      4.78 o 
  -2   5  10       12.26       14.92      5.32 o 
  -1   5  10     1196.77     1143.89     36.32 o 
   0   5  10     1808.74     1855.74     35.89 o 
   1   5  10      227.23      205.11     18.19 o 
   2   5  10        1.39       -0.90      4.91 o 
   3   5  10      913.71      872.32     24.56 o 
   4   5  10      631.38      656.18     22.09 o 
   5   5  10       99.44       98.41     10.97 o 
   6   5  10       83.87       78.14     10.46 o 
   7   5  10        4.07       -0.71      7.19 o 
   8   5  10      819.96      763.44     33.35 o 
   9   5  10      778.61      702.34     33.36 o 
 -16   6  10      307.01      303.41     21.34 o 
 -15   6  10       58.45       48.06     10.91 o 
 -14   6  10        6.86        3.63      7.62 o 
 -13   6  10        3.59        4.90      6.94 o 
 -12   6  10       80.49       85.06     17.02 o 
 -11   6  10      253.01      249.83     16.63 o 
 -10   6  10        5.24        8.89      6.48 o 
  -9   6  10     1373.50     1336.89     32.55 o 
  -8   6  10      628.42      644.35     21.34 o 
  -7   6  10       56.77       50.37      7.77 o 
  -6   6  10       97.25      106.84      9.84 o 
  -5   6  10     1973.09     1987.53     44.89 o 
  -4   6  10      154.52      161.59      8.97 o 
  -3   6  10      197.60      200.84     11.66 o 
  -2   6  10      349.43      367.08     14.59 o 
  -1   6  10      886.21      837.75     22.34 o 
   0   6  10      290.86      299.19     13.80 o 
   1   6  10       24.69       15.94      6.23 o 
   2   6  10       85.14       97.90      9.98 o 
   3   6  10      121.40      124.00     11.33 o 
   4   6  10      159.00      135.95     11.91 o 
   5   6  10      727.85      682.86     23.56 o 
   6   6  10      427.81      400.36     19.09 o 
   7   6  10      419.69      463.48     26.04 o 
   8   6  10     1023.61     1067.69     58.54 o 
 -15   7  10      343.39      380.66     23.86 o 
 -14   7  10       95.67      110.52     20.34 o 
 -13   7  10        1.35        5.65      9.14 o 
 -12   7  10        7.99       10.29      7.39 o 
 -11   7  10       93.47       84.34     11.20 o 
 -10   7  10      368.26      394.37     18.69 o 
  -9   7  10     1358.05     1401.16     34.40 o 
  -8   7  10       22.66       21.02      8.79 o 
  -7   7  10        1.00        0.74      5.25 o 
  -6   7  10      223.39      228.80     14.19 o 
  -5   7  10      309.38      276.53     17.90 o 
  -4   7  10     1782.00     1711.32     43.99 o 
  -3   7  10     3582.57     3611.96     95.97 o 
  -2   7  10     4580.42     4694.87     87.87 o 
  -1   7  10      102.23      114.27     10.00 o 
   0   7  10      797.56      818.11     23.03 o 
   1   7  10      773.93      715.76     22.07 o 
   2   7  10      343.45      344.12     15.88 o 
   3   7  10      589.01      609.49     21.38 o 
   4   7  10     1605.89     1648.62     90.69 o 
   5   7  10      166.28      138.51     16.77 o 
   6   7  10       17.04        6.64      9.62 o 
   7   7  10      272.65      342.93     26.43 o 
   8   7  10       13.44       13.97     11.28 o 
 -14   8  10      541.92      510.68     24.71 o 
 -13   8  10        0.61      -13.59     11.28 o 
 -12   8  10       37.41       50.92     10.91 o 
 -11   8  10     2204.19     2295.90     50.01 o 
 -10   8  10     2633.09     2671.66     53.77 o 
  -9   8  10      460.26      417.46     25.10 o 
  -8   8  10      325.34      334.27     17.17 o 
  -7   8  10     2030.52     2004.37     42.01 o 
  -6   8  10     2576.58     2506.69     79.01 o 
  -5   8  10     4738.59     4880.76     76.11 o 
  -4   8  10      195.78      196.77     16.73 o 
  -3   8  10     3354.11     3274.86     69.20 o 
  -2   8  10     2387.07     2290.02     83.72 o 
  -1   8  10      122.09      126.07     15.19 o 
   0   8  10      209.71      241.06     28.84 o 
   1   8  10      352.70      374.22     32.65 o 
   2   8  10      772.18      826.17     31.84 o 
   3   8  10      923.99      976.39     53.49 o 
   4   8  10      233.30      279.96     22.56 o 
   5   8  10     1702.64     1753.25     97.46 o 
   6   8  10      398.95      434.30     32.29 o 
   7   8  10        1.67        6.18     10.60 o 
 -13   9  10     1787.43     1873.32     64.94 o 
 -12   9  10     1086.02     1187.11     35.90 o 
 -11   9  10      333.12      344.38     25.28 o 
 -10   9  10       42.98       75.52     11.30 o 
  -9   9  10     1560.81     1559.78     38.58 o 
  -8   9  10      908.78      965.88     29.06 o 
  -7   9  10      141.21      146.05     12.95 o 
  -6   9  10      983.94      974.22     30.16 o 
  -5   9  10     1140.58     1110.05     36.16 o 
  -4   9  10      702.20      700.02     28.04 o 
  -3   9  10      254.23      257.64     31.51 o 
  -2   9  10      897.86      877.15     50.43 o 
  -1   9  10      457.27      460.91     36.97 o 
   0   9  10     4052.02     4002.45    126.83 o 
   1   9  10     1791.08     1875.49     78.91 o 
   2   9  10      124.84       97.04     22.85 o 
   3   9  10      306.62      267.13     33.58 o 
   4   9  10     2335.46     2470.98     94.95 o 
   5   9  10     2011.96     2085.54     86.98 o 
 -11  10  10     3019.09     3001.74     61.72 o 
 -10  10  10     1038.53     1025.47     32.32 o 
  -9  10  10      434.33      485.61     21.81 o 
  -8  10  10        6.86        3.40      7.10 o 
  -7  10  10     4010.74     3862.63    128.68 o 
  -6  10  10     3493.95     3559.93    121.22 o 
  -5  10  10       40.41       22.86     15.35 o 
  -4  10  10       54.66       27.92     16.22 o 
  -3  10  10       14.67       13.24     14.76 o 
  -2  10  10      582.70      579.83     42.64 o 
  -1  10  10     2711.30     2655.00     99.71 o 
   0  10  10      295.52      296.84     35.71 o 
   1  10  10     2063.35     2094.34     87.47 o 
   2  10  10     2647.30     2674.89    102.53 o 
   3  10  10        3.16       49.52     19.54 o 
   4  10  10      381.73      399.93     38.71 o 
  -8  11  10     1499.85     1562.79     76.47 o 
  -7  11  10     1023.03     1056.09     61.31 o 
  -6  11  10      968.96      924.11     56.78 o 
  -5  11  10     2592.06     2554.16    100.54 o 
  -4  11  10     2331.53     2520.99     99.64 o 
  -3  11  10      648.46      670.31     47.97 o 
  -2  11  10      220.50      225.40     32.89 o 
  -1  11  10     3566.56     3477.16    122.69 o 
   0  11  10     5577.70     5313.62    165.45 o 
   1  11  10     1159.77     1100.47     64.42 o 
 -18   1  11      111.24       98.11     11.56 o 
 -17   1  11       18.93       11.91      7.24 o 
 -16   1  11       16.88       12.26      6.97 o 
 -15   1  11       12.17       15.33      6.35 o 
 -14   1  11      580.49      580.09     18.81 o 
 -13   1  11        7.48        5.37      5.30 o 
 -12   1  11      570.41      578.53     17.66 o 
 -11   1  11        0.69        2.36      4.42 o 
 -10   1  11      263.09      256.28     11.27 o 
  -9   1  11      321.51      328.36     11.99 o 
  -8   1  11     1017.23     1020.53     20.96 o 
  -7   1  11     1334.19     1427.74     28.96 o 
  -6   1  11     1419.57     1369.29     24.06 o 
  -5   1  11      605.49      566.99     14.05 o 
  -4   1  11       98.03      117.44      7.28 o 
  -3   1  11      189.46      222.68     10.01 o 
  -2   1  11      782.61      839.57     16.76 o 
  -1   1  11     2600.43     2594.29     35.75 o 
   0   1  11      833.53      828.18     20.53 o 
   1   1  11     1819.38     1740.70     33.01 o 
   2   1  11      385.69      364.69     14.25 o 
   3   1  11      181.33      152.11     22.97 o 
   4   1  11       11.73       -6.22      6.27 o 
   5   1  11      530.71      495.13     24.51 o 
   6   1  11      124.80      141.99     16.43 o 
   7   1  11      705.13      786.51     33.32 o 
   8   1  11        6.89       20.26     10.45 o 
   9   1  11      323.53      244.45     22.74 o 
  10   1  11      112.59       72.61     23.03 o 
 -18   2  11      697.63      709.30     27.99 o 
 -17   2  11      185.39      168.72     23.64 o 
 -16   2  11     1425.43     1339.59     31.39 o 
 -15   2  11      994.68      983.62     25.56 o 
 -14   2  11       21.94       14.48      7.59 o 
 -13   2  11     2930.47     2889.87     46.30 o 
 -12   2  11     4801.85     4723.37     64.73 o 
 -11   2  11        0.58        6.21      4.63 o 
 -10   2  11     2646.68     2768.19     42.14 o 
  -9   2  11     2156.80     2128.32     34.40 o 
  -8   2  11     1757.82     1869.86     30.85 o 
  -7   2  11     1156.41     1033.09     20.75 o 
  -6   2  11     1347.73     1357.19     23.98 o 
  -5   2  11     6701.26     6607.78     90.85 o 
  -4   2  11      236.66      228.39     11.46 o 
  -3   2  11       18.22       38.47      4.81 o 
  -2   2  11      276.52      254.51     10.69 o 
  -1   2  11        8.42        8.17      4.49 o 
   0   2  11     3017.28     2891.78     47.62 o 
   1   2  11     3220.29     3224.24     52.24 o 
   2   2  11      682.09      698.17     22.05 o 
   3   2  11      307.30      310.67     14.16 o 
   4   2  11      194.22      224.62     23.91 o 
   5   2  11     1621.46     1557.63     44.95 o 
   6   2  11     2638.63     2490.58    154.09 o 
   7   2  11      485.67      492.12     30.46 o 
   8   2  11      990.37     1016.09     39.18 o 
   9   2  11      149.18      147.71     18.64 o 
  10   2  11      194.91      167.10     20.33 o 
 -17   3  11        6.95        0.09      8.25 o 
 -16   3  11      358.70      361.31     21.48 o 
 -15   3  11     1548.51     1541.68     32.98 o 
 -14   3  11     1898.15     1901.55     36.41 o 
 -13   3  11      776.69      764.74     20.96 o 
 -12   3  11      915.78      857.28     21.69 o 
 -11   3  11     3467.54     3455.57     50.57 o 
 -10   3  11     1931.18     1958.99     33.48 o 
  -9   3  11      847.23      825.25     19.29 o 
  -8   3  11       44.30       53.37      6.09 o 
  -7   3  11     9368.23     9541.16    109.10 o 
  -6   3  11     7910.21     7810.71    106.57 o 
  -5   3  11     2776.50     2729.48     38.74 o 
  -4   3  11       68.51       71.03      8.16 o 
  -3   3  11     2617.17     2583.40     36.43 o 
  -2   3  11     3881.66     3803.77     58.50 o 
  -1   3  11     5049.75     4927.58     72.12 o 
   0   3  11     1588.23     1518.89     31.19 o 
   1   3  11     2680.34     2603.69     45.44 o 
   2   3  11     4158.25     4180.50     99.78 o 
   3   3  11      609.76      626.49     20.18 o 
   4   3  11      168.90      147.81     11.97 o 
   5   3  11        0.58        6.73      7.79 o 
   6   3  11     1860.07     1828.43     93.13 o 
   7   3  11     1282.33     1349.52     44.27 o 
   8   3  11       15.88        8.49     10.34 o 
   9   3  11      664.94      622.78     32.57 o 
 -17   4  11     2587.46     2492.34     57.02 o 
 -16   4  11     4125.06     4136.24     77.31 o 
 -15   4  11      301.38      279.45     19.32 o 
 -14   4  11     2069.77     2021.67     46.37 o 
 -13   4  11      771.60      821.02     27.07 o 
 -12   4  11     7038.17     7055.37    106.58 o 
 -11   4  11     4935.39     4853.00     78.67 o 
 -10   4  11        3.45        2.49      3.18 o 
  -9   4  11     1586.17     1528.33     34.14 o 
  -8   4  11     8061.07     8241.55    114.99 o 
  -7   4  11     2137.13     2203.12     41.10 o 
  -6   4  11      789.35      752.23     29.76 o 
  -5   4  11     2374.72     2357.49     35.31 o 
  -4   4  11     7803.25     7929.42     91.85 o 
  -3   4  11     6826.61     6888.64     80.89 o 
  -2   4  11       46.17       32.47      7.80 o 
  -1   4  11     4074.38     3832.60     59.91 o 
   0   4  11     3135.03     3046.00     50.92 o 
   1   4  11     4537.50     4564.15     69.97 o 
   2   4  11      788.53      807.66     22.95 o 
   3   4  11     1480.47     1460.98     33.00 o 
   4   4  11     5493.60     5502.19     84.08 o 
   5   4  11     4490.62     4440.23     99.52 o 
   6   4  11      105.50      126.11     16.01 o 
   7   4  11      891.03      846.83     34.67 o 
   8   4  11     1061.11     1122.48     41.75 o 
   9   4  11     2958.39     3008.48     95.26 o 
 -16   5  11      826.88      745.14     29.17 o 
 -15   5  11     4597.49     4673.43     83.63 o 
 -14   5  11      811.16      849.93     29.20 o 
 -13   5  11     1386.68     1330.24     35.93 o 
 -12   5  11        2.07        3.02      6.48 o 
 -11   5  11     4148.69     4105.20     70.35 o 
 -10   5  11     7354.57     7344.03    108.20 o 
  -9   5  11     1408.51     1392.99     26.70 o 
  -8   5  11     1831.88     1861.49     38.49 o 
  -7   5  11     4969.77     4988.12     64.25 o 
  -6   5  11     3678.27     3701.80     58.56 o 
  -5   5  11     5955.37     5900.05     72.55 o 
  -4   5  11     1797.06     1883.19     30.19 o 
  -3   5  11    13581.35    13508.62    172.06 o 
  -2   5  11     9876.05     9453.64    167.70 o 
  -1   5  11      974.07     1011.87     25.00 o 
   0   5  11      126.81      102.69      9.64 o 
   1   5  11       68.95       59.47      8.14 o 
   2   5  11     4029.91     4248.09     67.82 o 
   3   5  11     9176.11     9222.11    127.40 o 
   4   5  11     1632.78     1699.33     47.57 o 
   5   5  11     1414.33     1476.51     35.76 o 
   6   5  11     2587.32     2698.23     99.13 o 
   7   5  11      918.68      889.52     35.96 o 
   8   5  11      955.90     1013.51     39.42 o 
 -16   6  11     1837.36     1921.06     49.14 o 
 -15   6  11        4.62       13.60     13.45 o 
 -14   6  11     3992.88     3981.33     74.10 o 
 -13   6  11     1715.97     1773.03     56.05 o 
 -12   6  11     5481.08     5537.61    105.22 o 
 -11   6  11     3709.16     3753.21     67.14 o 
 -10   6  11       53.44       45.29      8.85 o 
  -9   6  11     4768.14     4700.48     76.13 o 
  -8   6  11     2733.44     2826.12     51.89 o 
  -7   6  11     2208.58     2192.67     42.73 o 
  -6   6  11      220.42      182.18     15.77 o 
  -5   6  11      295.74      295.25     11.35 o 
  -4   6  11     5589.15     5588.02     81.02 o 
  -3   6  11     4286.65     4307.69     66.12 o 
  -2   6  11        8.86        9.10      5.30 o 
  -1   6  11     4006.16     3863.71     61.97 o 
   0   6  11     3658.06     3656.67     59.92 o 
   1   6  11     2348.73     2316.33     44.16 o 
   2   6  11      281.10      270.55     15.01 o 
   3   6  11     1737.16     1685.95     37.56 o 
   4   6  11     4045.62     4020.06     92.39 o 
   5   6  11     1363.08     1435.93     39.31 o 
   6   6  11        3.31        3.58      8.94 o 
   7   6  11       21.30        4.34     14.77 o 
   8   6  11      534.80      544.12     44.59 o 
 -15   7  11     2822.43     2894.87     62.53 o 
 -14   7  11     2767.25     2668.69     58.09 o 
 -13   7  11      863.61      846.74     29.60 o 
 -12   7  11      575.65      539.90     23.03 o 
 -11   7  11     3223.78     3299.69     62.33 o 
 -10   7  11     3248.75     3337.69     61.75 o 
  -9   7  11     1063.67     1040.36     29.38 o 
  -8   7  11      997.83      979.43     48.12 o 
  -7   7  11     3307.62     3335.34     58.29 o 
  -6   7  11     1477.52     1476.76     41.96 o 
  -5   7  11      784.42      787.14     28.96 o 
  -4   7  11      103.47      105.83     12.59 o 
  -3   7  11     3815.36     3760.31     76.41 o 
  -2   7  11     6144.38     6097.76     88.74 o 
  -1   7  11     2938.55     2837.14     50.30 o 
   0   7  11      176.04      175.84     12.70 o 
   1   7  11      671.52      690.18     22.28 o 
   2   7  11     2536.52     2555.56     48.89 o 
   3   7  11     2595.89     2552.48     49.61 o 
   4   7  11      300.83      257.18     21.00 o 
   5   7  11      537.07      577.37     29.02 o 
   6   7  11      957.94     1029.93     55.91 o 
   7   7  11     1042.43     1148.71     58.43 o 
 -14   8  11      301.84      269.68     20.38 o 
 -13   8  11     6955.61     7116.56    113.95 o 
 -12   8  11     2898.64     2890.92     90.87 o 
 -11   8  11     1023.54     1031.82     31.66 o 
 -10   8  11       22.75       19.30      7.94 o 
  -9   8  11     1212.61     1211.97     32.93 o 
  -8   8  11     4049.00     4048.74    107.14 o 
  -7   8  11     5623.84     5713.70     93.92 o 
  -6   8  11      130.31      128.17     18.26 o 
  -5   8  11     3253.09     3278.99     71.59 o 
  -4   8  11      800.67      850.49     31.02 o 
  -3   8  11       43.93       59.91     11.05 o 
  -2   8  11      124.54      131.33     14.27 o 
  -1   8  11      915.82      898.52     32.20 o 
   0   8  11     5841.42     5899.96    165.25 o 
   1   8  11     2973.36     2954.93    101.44 o 
   2   8  11       47.86       47.06     11.63 o 
   3   8  11      741.12      726.51     53.63 o 
   4   8  11     1637.36     1571.24     49.07 o 
   5   8  11     1903.17     1884.06     67.08 o 
   6   8  11      954.31      945.94     48.19 o 
 -12   9  11       74.66       73.85     12.21 o 
 -11   9  11      563.43      649.91     30.00 o 
 -10   9  11      810.35      817.09     28.05 o 
  -9   9  11     1918.29     1957.31     47.86 o 
  -8   9  11      676.89      650.42     24.14 o 
  -7   9  11     1187.89     1193.67     39.87 o 
  -6   9  11     5052.93     5119.35    136.39 o 
  -5   9  11     1090.80     1107.09     37.28 o 
  -4   9  11     1626.88     1639.72     46.18 o 
  -3   9  11      422.56      406.77     35.50 o 
  -2   9  11     1885.97     1792.14     76.04 o 
  -1   9  11     4812.36     4805.60    146.09 o 
   0   9  11     1029.71      936.43     53.40 o 
   1   9  11     2368.04     2424.42     92.95 o 
   2   9  11      714.06      720.37     47.84 o 
   3   9  11       97.09       66.61     20.30 o 
   4   9  11      124.39       87.83     23.48 o 
 -10  10  11        9.60        4.52     10.51 o 
  -9  10  11      396.86      377.49     20.62 o 
  -8  10  11      932.82      931.31     36.39 o 
  -7  10  11      913.97     1000.49     59.18 o 
  -6  10  11        0.08        8.31     14.00 o 
  -5  10  11     1015.83      975.31     56.32 o 
  -4  10  11        4.78        7.99     13.68 o 
  -3  10  11       48.10       42.75     17.71 o 
  -2  10  11       69.04       48.54     18.59 o 
  -1  10  11      759.88      815.48     52.57 o 
   0  10  11     1714.42     1635.34     76.15 o 
   1  10  11      693.30      667.74     48.97 o 
   2  10  11       35.02       19.85     16.94 o 
  -7  11  11      322.41      345.40     40.43 o 
  -6  11  11       93.22       81.43     22.62 o 
  -5  11  11      335.82      366.12     41.40 o 
  -4  11  11        0.63        3.91     14.54 o 
  -3  11  11       38.87       42.83     19.00 o 
  -2  11  11      473.69      483.91     42.86 o 
  -1  11  11      342.89      300.59     38.14 o 
 -18   0  12     1318.50     1277.61     46.15 o 
 -17   0  12      177.89      120.28     21.44 o 
 -16   0  12      150.54      132.86     22.05 o 
 -15   0  12     2517.40     2393.93     82.18 o 
 -14   0  12     8977.45     8410.94    203.30 o 
 -13   0  12     4395.32     4028.51    112.86 o 
 -12   0  12      440.01      384.02     40.86 o 
 -11   0  12     6623.34     6702.01    119.29 o 
 -10   0  12    19158.47    19420.68    298.52 o 
  -9   0  12      600.02      544.28     22.06 o 
  -8   0  12      756.17      771.77     37.42 o 
  -7   0  12     8941.03     9296.44    151.15 o 
  -6   0  12    11875.45    11780.25    222.36 o 
  -5   0  12       94.61       88.11      9.80 o 
  -4   0  12      752.55      632.87     29.32 o 
  -3   0  12     4197.71     4171.44     75.62 o 
  -2   0  12    12846.18    13258.52    313.84 o 
  -1   0  12    12747.57    13115.81    202.83 o 
   0   0  12     1429.15     1362.34     52.94 o 
   1   0  12     4370.23     4429.07    120.14 o 
   2   0  12    10203.08     9833.84    230.12 o 
   3   0  12     8644.54     8451.01    204.85 o 
   4   0  12      169.23      138.77     21.29 o 
   5   0  12       64.10       40.13     15.16 o 
   6   0  12     1682.14     1657.31     69.38 o 
   7   0  12     2694.32     2635.50     95.44 o 
   8   0  12      589.63      668.97     46.64 o 
   9   0  12       67.99       62.21     21.11 o 
 -18   1  12      680.53      683.37     27.35 o 
 -17   1  12     1854.07     1831.11     38.66 o 
 -16   1  12     2197.50     2228.52     42.41 o 
 -15   1  12     2315.37     2265.34     41.80 o 
 -14   1  12     1165.10     1112.28     26.59 o 
 -13   1  12     6198.88     5931.69     78.76 o 
 -12   1  12     9280.57     9053.86    109.38 o 
 -11   1  12     2966.42     2875.44     44.50 o 
 -10   1  12      385.81      396.56     14.00 o 
  -9   1  12      542.52      513.94     17.36 o 
  -8   1  12     9117.71     9068.33    105.48 o 
  -7   1  12     7100.86     6990.53     83.68 o 
  -6   1  12        0.94        5.00      3.92 o 
  -5   1  12     4515.22     4441.42     64.15 o 
  -4   1  12     6517.88     6503.72     77.38 o 
  -3   1  12     6914.61     7005.30     84.96 o 
  -2   1  12     1452.63     1403.95     23.94 o 
  -1   1  12       36.50       29.71      5.86 o 
   0   1  12     5407.15     5402.78     77.86 o 
   1   1  12    14791.80    14486.09    318.79 o 
   2   1  12       52.34       37.55      9.35 o 
   3   1  12      151.16      128.48     14.38 o 
   4   1  12     2789.98     2795.85     82.63 o 
   5   1  12      861.08      880.63     33.67 o 
   6   1  12     1933.50     1950.79     56.31 o 
   7   1  12      913.01      898.51     36.92 o 
   8   1  12     5779.82     5726.58    116.66 o 
   9   1  12      871.00      896.28     39.12 o 
 -18   2  12     2182.97     2248.05     44.93 o 
 -17   2  12      236.16      206.10     14.60 o 
 -16   2  12      550.49      516.38     19.32 o 
 -15   2  12     3240.99     3164.72     52.03 o 
 -14   2  12     1764.42     1764.63     34.94 o 
 -13   2  12      190.94      185.90     12.06 o 
 -12   2  12       56.87       60.41      7.96 o 
 -11   2  12     2096.96     2093.07     36.06 o 
 -10   2  12     5215.52     5421.53     70.44 o 
  -9   2  12      462.77      474.29     14.77 o 
  -8   2  12     2885.51     2838.57     41.89 o 
  -7   2  12      120.61      127.55      9.71 o 
  -6   2  12     6492.46     6568.88     78.97 o 
  -5   2  12     2486.45     2476.50     36.62 o 
  -4   2  12      294.47      301.26     10.94 o 
  -3   2  12     5887.24     5865.15     70.87 o 
  -2   2  12     7275.45     7059.11     97.24 o 
  -1   2  12     3069.17     3030.49     50.00 o 
   0   2  12        9.98       11.21      6.08 o 
   1   2  12      294.25      308.35     13.91 o 
   2   2  12     2289.65     2266.58     73.38 o 
   3   2  12     5609.60     5477.29    102.98 o 
   4   2  12     2018.13     1907.59     50.77 o 
   5   2  12      110.82       95.06     14.15 o 
   6   2  12     1570.58     1521.58     71.15 o 
   7   2  12     2702.54     2748.33     74.05 o 
   8   2  12     1580.39     1702.82     70.00 o 
   9   2  12        1.74        1.69     17.71 o 
 -17   3  12     1443.75     1398.63     40.26 o 
 -16   3  12     2247.58     2255.86     51.71 o 
 -15   3  12      228.50      212.19     13.66 o 
 -14   3  12     1263.60     1255.97     28.76 o 
 -13   3  12      827.68      774.52     21.35 o 
 -12   3  12      918.26      964.85     29.13 o 
 -11   3  12     1896.00     1832.66     33.36 o 
 -10   3  12      650.61      575.26     18.06 o 
  -9   3  12     2428.91     2425.95     38.35 o 
  -8   3  12     5708.20     5620.80     70.95 o 
  -7   3  12      569.16      611.80     16.19 o 
  -6   3  12        8.63        3.64      2.75 o 
  -5   3  12      574.11      610.64     18.66 o 
  -4   3  12     5806.78     5754.46     70.31 o 
  -3   3  12     6818.27     6607.11    113.41 o 
  -2   3  12       48.12       61.89      8.76 o 
  -1   3  12     2340.41     2298.48     41.83 o 
   0   3  12     2067.47     2075.77     39.37 o 
   1   3  12       82.07       91.92      9.23 o 
   2   3  12      636.36      599.81     20.13 o 
   3   3  12      124.22      112.69     14.14 o 
   4   3  12      588.46      620.41     27.37 o 
   5   3  12     1063.89     1067.07     37.63 o 
   6   3  12        2.97       12.30      9.36 o 
   7   3  12       88.18       99.56     16.12 o 
   8   3  12     1037.46     1041.74     41.28 o 
 -17   4  12      294.37      260.73     20.26 o 
 -16   4  12      152.05      126.97     14.73 o 
 -15   4  12      939.92      945.64     31.39 o 
 -14   4  12      502.22      528.39     22.83 o 
 -13   4  12      205.22      162.48     14.22 o 
 -12   4  12       89.90       79.91      8.58 o 
 -11   4  12     4251.68     4055.05    123.45 o 
 -10   4  12     5132.76     5155.71     68.32 o 
  -9   4  12     1728.32     1768.40     31.37 o 
  -8   4  12      312.39      319.26     12.27 o 
  -7   4  12       78.84       65.24      6.74 o 
  -6   4  12       51.46       62.81      6.42 o 
  -5   4  12      348.21      342.89     11.87 o 
  -4   4  12     1789.81     1752.45     28.84 o 
  -3   4  12      410.08      410.87     19.33 o 
  -2   4  12     1008.65     1001.64     25.14 o 
  -1   4  12      146.75      154.35     11.39 o 
   0   4  12       82.15       72.52      8.59 o 
   1   4  12        4.95       13.41      8.90 o 
   2   4  12     3185.51     3131.19     77.64 o 
   3   4  12     4598.00     4476.19     86.32 o 
   4   4  12      281.12      256.86     20.24 o 
   5   4  12     1470.75     1447.30     44.78 o 
   6   4  12     1011.26      972.59     37.19 o 
   7   4  12       72.63       63.54     14.36 o 
   8   4  12        3.77       37.08     13.18 o 
 -16   5  12      125.50      140.26     15.61 o 
 -15   5  12      180.81      148.23     15.49 o 
 -14   5  12      789.29      752.56     27.63 o 
 -13   5  12      102.08      108.26     12.53 o 
 -12   5  12      885.75      875.97     27.94 o 
 -11   5  12      254.33      278.89     16.88 o 
 -10   5  12      217.93      230.10     19.13 o 
  -9   5  12     1535.67     1569.18     35.94 o 
  -8   5  12      919.73      943.57     21.48 o 
  -7   5  12        3.17        8.21      6.39 o 
  -6   5  12       42.54       36.26      5.69 o 
  -5   5  12      654.05      637.79     16.45 o 
  -4   5  12      972.06      951.87     24.54 o 
  -3   5  12        5.56       11.79      7.24 o 
  -2   5  12      823.11      819.05     22.93 o 
  -1   5  12       17.95       25.82      8.66 o 
   0   5  12     2839.83     2794.40     66.01 o 
   1   5  12      420.30      430.48     17.74 o 
   2   5  12      236.21      177.49     13.43 o 
   3   5  12      149.00      138.51     12.58 o 
   4   5  12      342.55      368.07     17.96 o 
   5   5  12      545.44      513.90     26.54 o 
   6   5  12      416.36      337.18     41.63 o 
   7   5  12      113.15      147.77     18.89 o 
 -16   6  12       21.11       19.38      9.70 o 
 -15   6  12      310.59      302.53     21.24 o 
 -14   6  12      125.93      125.50     15.47 o 
 -13   6  12       11.15        0.86      9.80 o 
 -12   6  12      467.82      480.46     21.63 o 
 -11   6  12       85.45       97.36     11.93 o 
 -10   6  12        0.80        0.61      6.19 o 
  -9   6  12     2086.34     2002.59     42.64 o 
  -8   6  12      188.59      172.64     13.16 o 
  -7   6  12       76.86       74.95      9.35 o 
  -6   6  12       12.91       14.02      5.90 o 
  -5   6  12      720.31      697.08     20.88 o 
  -4   6  12        0.38       -2.57      4.89 o 
  -3   6  12      467.25      447.93     21.17 o 
  -2   6  12       28.41       16.97      6.38 o 
  -1   6  12      545.04      509.77     22.06 o 
   0   6  12       69.80       40.62      7.84 o 
   1   6  12      310.39      296.68     15.81 o 
   2   6  12      433.42      432.78     18.61 o 
   3   6  12        9.28       -1.92      6.76 o 
   4   6  12      105.86       97.78     11.64 o 
   5   6  12      326.28      305.39     19.11 o 
   6   6  12       30.00       37.24     16.99 o 
   7   6  12       75.32       59.11     21.29 o 
 -15   7  12      148.35      120.22     18.51 o 
 -14   7  12      359.55      300.38     20.89 o 
 -13   7  12       84.74       92.85     12.37 o 
 -12   7  12      832.01      841.37     28.75 o 
 -11   7  12     3113.18     3084.09     60.02 o 
 -10   7  12      178.84      197.74     15.33 o 
  -9   7  12     2242.63     2175.95     46.00 o 
  -8   7  12     1339.22     1349.48     37.62 o 
  -7   7  12       39.66       27.07      7.18 o 
  -6   7  12       56.74       62.25     12.03 o 
  -5   7  12      137.48      129.17     17.11 o 
  -4   7  12        4.63        2.82      7.67 o 
  -3   7  12     2869.95     2842.69     95.88 o 
  -2   7  12       66.32       59.61      8.62 o 
  -1   7  12      179.69      193.78     13.57 o 
   0   7  12       19.13       20.32      7.32 o 
   1   7  12      674.15      669.89     22.93 o 
   2   7  12      425.52      441.71     19.44 o 
   3   7  12      108.49       94.05     11.40 o 
   4   7  12     1248.41     1255.70     42.61 o 
   5   7  12      402.17      480.75     27.34 o 
   6   7  12        0.77       -4.59      9.50 o 
 -13   8  12       89.04       72.68     12.30 o 
 -12   8  12      194.97      177.49     16.27 o 
 -11   8  12      232.98      228.38     17.15 o 
 -10   8  12     1260.77     1363.65     51.57 o 
  -9   8  12       68.28       62.87     10.33 o 
  -8   8  12       86.83       79.61     10.69 o 
  -7   8  12      800.35      830.22     32.54 o 
  -6   8  12     1154.50     1157.97     38.49 o 
  -5   8  12       14.30       21.12      9.23 o 
  -4   8  12     1453.21     1504.57     43.87 o 
  -3   8  12     1344.19     1289.66     61.54 o 
  -2   8  12     1848.07     1802.45     48.92 o 
  -1   8  12     2242.31     2225.52     71.36 o 
   0   8  12       84.45      110.60     22.26 o 
   1   8  12      175.51      162.24     25.64 o 
   2   8  12      288.46      298.67     23.51 o 
   3   8  12     2262.10     2103.57     57.90 o 
   4   8  12      111.98       98.91     16.21 o 
 -12   9  12     1035.38     1086.79     34.68 o 
 -11   9  12      405.41      405.91     23.78 o 
 -10   9  12      159.50      147.83     16.28 o 
  -9   9  12      867.83      849.20     28.31 o 
  -8   9  12     2496.95     2553.33     64.93 o 
  -7   9  12     2655.53     2715.64     97.16 o 
  -6   9  12      314.74      279.29     21.64 o 
  -5   9  12     1200.94     1256.24     40.88 o 
  -4   9  12     2665.19     2599.25     96.97 o 
  -3   9  12     1430.74     1463.35     68.53 o 
  -2   9  12       46.40       30.05     16.44 o 
  -1   9  12      428.09      427.29     38.37 o 
   0   9  12      902.13      888.19     52.78 o 
   1   9  12      795.87      756.60     49.55 o 
   2   9  12        4.13       -0.11     14.59 o 
   3   9  12        1.45        0.03     13.91 o 
 -10  10  12     1137.08     1167.97     43.41 o 
  -9  10  12      393.39      411.23     26.95 o 
  -8  10  12      747.37      712.65     50.84 o 
  -7  10  12     1377.08     1448.82     72.47 o 
  -6  10  12     2918.13     3030.11    112.07 o 
  -5  10  12      477.50      435.71     39.34 o 
  -4  10  12       39.67       28.20     16.99 o 
  -3  10  12      609.86      524.29     42.58 o 
  -2  10  12     1300.95     1307.50     67.57 o 
  -1  10  12     1984.70     2027.16     87.27 o 
   0  10  12      327.04      279.46     36.13 o 
   1  10  12     1108.87     1048.93     61.66 o 
 -18   1  13       45.96       30.34      9.59 o 
 -17   1  13       44.66       39.19     10.79 o 
 -16   1  13        0.57        7.17      6.46 o 
 -15   1  13      141.53      114.02     10.62 o 
 -14   1  13      880.04      866.73     23.50 o 
 -13   1  13      222.58      184.25     12.04 o 
 -12   1  13        9.73       18.69      7.50 o 
 -11   1  13       12.44        7.19      5.61 o 
 -10   1  13       19.87       16.50      5.21 o 
  -9   1  13     2280.93     2250.46     36.79 o 
  -8   1  13       66.38       65.18      6.93 o 
  -7   1  13      182.35      158.89      9.51 o 
  -6   1  13      137.34      130.08      8.47 o 
  -5   1  13       18.12       27.34      6.71 o 
  -4   1  13      124.22      101.34      7.64 o 
  -3   1  13       11.02       13.95      4.35 o 
  -2   1  13        7.00        6.95      8.76 o 
  -1   1  13      131.61      134.44     10.04 o 
   0   1  13        0.58       17.37      7.60 o 
   1   1  13       10.07       23.16      8.43 o 
   2   1  13       83.98       77.54     12.36 o 
   3   1  13      184.60      169.92     16.63 o 
   4   1  13      630.13      604.77     28.28 o 
   5   1  13      541.38      568.54     28.31 o 
   6   1  13       94.31      119.82     16.42 o 
   7   1  13     1193.33     1223.76     44.78 o 
   8   1  13      304.44      282.98     25.44 o 
 -17   2  13      141.48      135.22     12.48 o 
 -16   2  13      263.60      282.41     18.16 o 
 -15   2  13      531.03      523.18     19.02 o 
 -14   2  13       49.68       39.22      7.45 o 
 -13   2  13      846.10      873.74     23.22 o 
 -12   2  13      790.42      783.41     21.04 o 
 -11   2  13      134.49      119.56      9.43 o 
 -10   2  13        6.82        8.80      4.86 o 
  -9   2  13      420.01      408.57     14.09 o 
  -8   2  13     1392.95     1537.16     32.66 o 
  -7   2  13     3630.17     3614.07     50.17 o 
  -6   2  13       10.91       27.17      8.66 o 
  -5   2  13     4919.82     4755.66     61.09 o 
  -4   2  13     1167.78     1127.00     25.02 o 
  -3   2  13     1356.99     1409.55     30.44 o 
  -2   2  13     1057.55     1051.18     25.57 o 
  -1   2  13      141.95      151.84     10.89 o 
   0   2  13     3556.98     3508.51     57.44 o 
   1   2  13     1860.67     1802.27     47.14 o 
   2   2  13     1195.28     1201.73     37.96 o 
   3   2  13       65.28       58.69     11.31 o 
   4   2  13        0.89       10.58      9.06 o 
   5   2  13      271.77      264.03     21.94 o 
   6   2  13      968.76      950.70     54.93 o 
   7   2  13       10.65       21.47     12.07 o 
   8   2  13      548.97      572.35     32.27 o 
 -17   3  13      185.62      211.44     18.49 o 
 -16   3  13      256.63      249.39     18.80 o 
 -15   3  13     1368.17     1357.21     36.47 o 
 -14   3  13     6288.20     6157.98     83.31 o 
 -13   3  13     1140.66     1107.02     26.30 o 
 -12   3  13       45.23       50.41     12.38 o 
 -11   3  13     4526.46     4351.51     61.08 o 
 -10   3  13     7306.46     7197.14     89.57 o 
  -9   3  13     6836.65     6487.09     81.36 o 
  -8   3  13        5.54        9.36      5.09 o 
  -7   3  13        3.98       12.35      5.49 o 
  -6   3  13     1639.79     1699.37     34.74 o 
  -5   3  13     1403.31     1421.00     25.98 o 
  -4   3  13      264.64      264.46     13.09 o 
  -3   3  13      227.01      243.72     13.16 o 
  -2   3  13     1246.34     1278.50     29.34 o 
  -1   3  13     4050.07     4043.33     64.16 o 
   0   3  13      270.05      279.81     18.55 o 
   1   3  13     1737.09     1640.15     63.93 o 
   2   3  13     2541.73     2485.18     60.73 o 
   3   3  13     2589.58     2511.24     61.12 o 
   4   3  13      274.27      238.30     20.32 o 
   5   3  13       14.80        4.79      9.01 o 
   6   3  13      657.85      642.28     31.18 o 
   7   3  13     1767.18     1661.97     52.99 o 
 -17   4  13      792.60      822.14     31.43 o 
 -16   4  13     4185.67     4167.39     78.47 o 
 -15   4  13     1176.40     1208.73     36.08 o 
 -14   4  13      136.03      144.68     14.11 o 
 -13   4  13     1886.30     1848.48     43.39 o 
 -12   4  13     4112.27     3970.67     58.40 o 
 -11   4  13     4905.56     4916.71     67.32 o 
 -10   4  13        3.11        9.87      5.40 o 
  -9   4  13     2794.94     2804.05     43.51 o 
  -8   4  13     3457.81     3549.74     60.14 o 
  -7   4  13     2516.33     2632.29     47.24 o 
  -6   4  13        0.83        7.43      4.30 o 
  -5   4  13      873.90      825.68     27.93 o 
  -4   4  13     5414.24     5479.22     80.94 o 
  -3   4  13     8209.37     8205.60    136.60 o 
  -2   4  13     3070.54     3128.13     53.66 o 
  -1   4  13     3005.84     2953.98     51.91 o 
   0   4  13     4713.99     4570.97     96.90 o 
   1   4  13     3685.74     3656.24     61.65 o 
   2   4  13     4354.92     4187.27     91.89 o 
   3   4  13       18.13       14.55      8.88 o 
   4   4  13     2117.37     2125.19     69.71 o 
   5   4  13     1123.79     1123.00     59.22 o 
   6   4  13      639.91      667.43     32.21 o 
   7   4  13       24.61       21.41     12.15 o 
 -16   5  13        8.62        8.01      8.89 o 
 -15   5  13     2019.72     1993.25     48.69 o 
 -14   5  13      991.14      996.41     31.97 o 
 -13   5  13      945.43      926.44     30.01 o 
 -12   5  13       13.54       12.42      7.44 o 
 -11   5  13     1876.65     1852.74     57.77 o 
 -10   5  13     7803.35     8033.88    117.67 o 
  -9   5  13     4662.04     4613.93     63.21 o 
  -8   5  13     1161.97     1142.18     36.72 o 
  -7   5  13       15.96        8.92      4.08 o 
  -6   5  13     2132.30     2198.84     42.27 o 
  -5   5  13     9937.75    10154.17    136.21 o 
  -4   5  13      504.82      492.96     18.14 o 
  -3   5  13     2011.55     2095.70     41.20 o 
  -2   5  13     4385.65     4405.80     69.81 o 
  -1   5  13     2544.80     2525.63     47.81 o 
   0   5  13      537.38      551.97     20.00 o 
   1   5  13       69.49       62.81      9.22 o 
   2   5  13     3099.39     3113.00     56.66 o 
   3   5  13     6509.05     6560.24     99.23 o 
   4   5  13     1281.83     1329.07     61.31 o 
   5   5  13      283.87      313.86     25.89 o 
   6   5  13      709.91      720.93     33.65 o 
 -15   6  13      201.91      211.40     34.46 o 
 -14   6  13      171.58      194.51     17.28 o 
 -13   6  13      986.30      978.59     31.58 o 
 -12   6  13     3342.50     3368.71     64.51 o 
 -11   6  13     4710.60     4884.83     82.27 o 
 -10   6  13        0.69       12.95     15.42 o 
  -9   6  13     3753.22     3825.96     66.66 o 
  -8   6  13     3554.64     3679.99     63.82 o 
  -7   6  13     3437.05     3473.05     64.61 o 
  -6   6  13       27.31       47.83     22.29 o 
  -5   6  13     1122.67     1159.50     28.70 o 
  -4   6  13     4855.94     4982.10     76.65 o 
  -3   6  13     2215.82     2235.06     48.08 o 
  -2   6  13      612.22      644.14     21.27 o 
  -1   6  13     1139.08     1093.34     33.95 o 
   0   6  13     1522.82     1433.85     34.16 o 
   1   6  13     1800.91     1694.73     38.21 o 
   2   6  13     2194.53     2164.97     45.43 o 
   3   6  13      180.58      169.27     14.21 o 
   4   6  13     1433.28     1503.22     37.91 o 
   5   6  13     2116.93     2124.31     60.12 o 
   6   6  13     1025.93     1073.89     60.80 o 
 -14   7  13     1079.99     1102.60     49.76 o 
 -13   7  13     1115.14     1166.99     35.59 o 
 -12   7  13       40.82       45.47     11.18 o 
 -11   7  13     2098.27     2302.45     71.38 o 
 -10   7  13     4721.11     4679.10     79.62 o 
  -9   7  13     3333.91     3365.50     62.52 o 
  -8   7  13      203.13      221.36     15.43 o 
  -7   7  13     2078.93     2046.37     53.98 o 
  -6   7  13     2628.01     2663.93     63.55 o 
  -5   7  13     3305.48     3456.57     75.40 o 
  -4   7  13      510.47      505.58     24.67 o 
  -3   7  13     1059.69     1042.00     35.40 o 
  -2   7  13     2312.59     2407.18     47.00 o 
  -1   7  13     1593.52     1631.59     37.07 o 
   0   7  13      530.21      561.57     21.48 o 
   1   7  13      166.86      175.72     14.28 o 
   2   7  13     2290.55     2292.92     48.05 o 
   3   7  13     3015.26     3030.91     72.71 o 
   4   7  13      717.26      736.73     39.60 o 
   5   7  13      259.56      306.36     36.24 o 
 -13   8  13     1708.77     1799.16     46.20 o 
 -12   8  13     2028.99     1951.07     47.38 o 
 -11   8  13      689.42      684.55     26.37 o 
 -10   8  13       13.41       22.56      8.61 o 
  -9   8  13      513.51      584.17     29.27 o 
  -8   8  13     3260.33     3300.77     76.20 o 
  -7   8  13     3310.47     3459.93     96.32 o 
  -6   8  13      253.30      253.11     20.74 o 
  -5   8  13      583.35      639.95     28.64 o 
  -4   8  13     1170.56     1167.49     38.86 o 
  -3   8  13     2342.45     2372.19     59.50 o 
  -2   8  13      762.06      803.46     31.72 o 
  -1   8  13       17.30       25.09      9.92 o 
   0   8  13     4183.87     4125.52    129.48 o 
   1   8  13     3627.04     3720.54    121.98 o 
   2   8  13      224.91      235.85     29.95 o 
   3   8  13      138.93      157.56     18.74 o 
 -11   9  13     2184.83     2316.06     55.35 o 
 -10   9  13      444.18      419.21     26.23 o 
  -9   9  13     1046.04     1020.21     39.28 o 
  -8   9  13      371.97      421.57     25.57 o 
  -7   9  13      538.77      544.04     28.52 o 
  -6   9  13     2081.53     2102.16     89.35 o 
  -5   9  13     1036.95      976.08     57.52 o 
  -4   9  13      618.85      492.67     40.39 o 
  -3   9  13       94.96       62.20     19.24 o 
  -2   9  13      522.26      492.29     40.09 o 
  -1   9  13     2107.13     2204.49     89.29 o 
   0   9  13      568.68      565.01     44.24 o 
   1   9  13     1159.27     1182.47     63.18 o 
   2   9  13     1190.93     1140.63     63.23 o 
  -8  10  13     1656.45     1651.13     80.01 o 
  -7  10  13      899.68      851.35     55.83 o 
  -6  10  13       21.81       43.94     19.83 o 
  -5  10  13      224.79      227.00     32.70 o 
  -4  10  13      317.65      286.81     35.84 o 
  -3  10  13     1231.01     1296.15     67.98 o 
  -2  10  13       96.24      110.68     25.33 o 
  -1  10  13      147.89      155.33     29.13 o 
 -17   0  14      171.21      185.51     29.08 o 
 -16   0  14      690.66      601.31     29.64 o 
 -15   0  14     1162.19     1106.34     45.29 o 
 -14   0  14     8140.63     8228.82    148.36 o 
 -13   0  14     2611.05     2579.53     62.35 o 
 -12   0  14       75.70       94.33     13.15 o 
 -11   0  14     2585.55     2505.11     58.85 o 
 -10   0  14     2983.28     2846.34     62.90 o 
  -9   0  14     8146.68     8002.05    137.30 o 
  -8   0  14     1755.86     1741.67     43.88 o 
  -7   0  14     2315.48     2391.32     53.46 o 
  -6   0  14    16137.50    16061.45    248.98 o 
  -5   0  14     9594.28     9063.93    149.56 o 
  -4   0  14     1349.32     1405.97     36.59 o 
  -3   0  14       10.84        8.61      6.06 o 
  -2   0  14     3703.94     3707.90    106.59 o 
  -1   0  14     8757.47     8623.98    207.28 o 
   0   0  14     5078.81     4968.92    135.06 o 
   1   0  14     1271.98     1276.59     56.45 o 
   2   0  14      116.54       70.36     17.37 o 
   3   0  14     5809.93     5692.69    155.60 o 
   4   0  14      687.10      776.88     46.80 o 
   5   0  14        8.64       26.61     15.33 o 
   6   0  14      883.74      883.82     53.36 o 
   7   0  14     5403.24     5565.59    165.14 o 
 -17   1  14      553.35      563.38     27.48 o 
 -16   1  14     1542.05     1502.96     38.45 o 
 -15   1  14     2482.61     2493.71     51.17 o 
 -14   1  14       11.04       13.44      7.95 o 
 -13   1  14     5163.20     4882.19     68.97 o 
 -12   1  14     5245.80     5023.78     69.44 o 
 -11   1  14     5074.48     4738.13     65.48 o 
 -10   1  14     1027.33      961.61     28.79 o 
  -9   1  14      116.24      127.75      9.51 o 
  -8   1  14    10602.65    10764.04    124.15 o 
  -7   1  14    10021.80    10142.53    117.27 o 
  -6   1  14     1897.44     1779.42     35.40 o 
  -5   1  14       21.58       17.25      7.56 o 
  -4   1  14     2708.65     2704.01     40.27 o 
  -3   1  14       20.04       35.01      6.74 o 
  -2   1  14       24.44       40.47     14.33 o 
  -1   1  14      910.83      863.46     30.75 o 
   0   1  14    15945.10    15161.83    239.03 o 
   1   1  14     6268.76     5982.24    142.19 o 
   2   1  14     1445.51     1421.93     43.23 o 
   3   1  14       14.99       15.32      9.14 o 
   4   1  14      869.15      918.19     36.04 o 
   5   1  14     4122.43     4070.61     90.07 o 
   6   1  14     3679.21     3599.05     84.63 o 
   7   1  14      483.71      508.90     38.20 o 
 -17   2  14      625.62      617.19     24.17 o 
 -16   2  14      194.09      188.84     13.69 o 
 -15   2  14      710.54      670.78     21.64 o 
 -14   2  14     2686.17     2665.03     46.02 o 
 -13   2  14     2117.87     2147.55     39.23 o 
 -12   2  14      101.11      121.90     11.28 o 
 -11   2  14     2534.63     2343.05     39.83 o 
 -10   2  14     2732.17     2790.38     50.66 o 
  -9   2  14     1229.15     1178.78     32.02 o 
  -8   2  14      137.89      135.19      9.49 o 
  -7   2  14      280.13      272.76     13.95 o 
  -6   2  14     4382.61     4371.07     58.58 o 
  -5   2  14     5268.78     5365.06     68.39 o 
  -4   2  14     2443.69     2429.90     44.68 o 
  -3   2  14        0.65       18.74     13.67 o 
  -2   2  14     1401.64     1390.04     31.24 o 
  -1   2  14     3943.67     3753.71    118.31 o 
   0   2  14     3049.56     3011.18     66.90 o 
   1   2  14        0.06        7.62      8.37 o 
   2   2  14      467.73      461.42     24.37 o 
   3   2  14     2928.13     2965.37     69.95 o 
   4   2  14      362.23      410.78     29.94 o 
   5   2  14      122.66      125.56     22.77 o 
   6   2  14       37.70       43.05     13.10 o 
   7   2  14     1679.20     1767.07     56.57 o 
 -17   3  14      922.42      850.67     31.69 o 
 -16   3  14     1357.73     1391.41     39.76 o 
 -15   3  14       17.16       13.65      6.70 o 
 -14   3  14      231.83      223.47     17.20 o 
 -13   3  14      336.07      321.51     15.24 o 
 -12   3  14     1212.75     1261.04     28.04 o 
 -11   3  14     3971.35     3906.76     57.06 o 
 -10   3  14      250.80      205.82     12.70 o 
  -9   3  14     4279.38     4325.27     59.85 o 
  -8   3  14     2510.89     2558.14     59.37 o 
  -7   3  14       72.02      106.95      8.59 o 
  -6   3  14      883.23      920.28     20.85 o 
  -5   3  14     2623.39     2638.73     47.64 o 
  -4   3  14     2136.20     2254.87     43.01 o 
  -3   3  14     1918.01     1913.56     38.67 o 
  -2   3  14      158.10      143.33     11.34 o 
  -1   3  14     1498.06     1498.38     33.55 o 
   0   3  14     1942.98     2021.44     40.91 o 
   1   3  14     1913.04     1886.44     50.31 o 
   2   3  14     2887.75     2986.91     69.07 o 
   3   3  14      370.65      361.26     22.76 o 
   4   3  14     2363.85     2354.38     61.56 o 
   5   3  14     2094.51     1969.21     56.93 o 
   6   3  14       49.74       36.30     12.55 o 
 -16   4  14       15.20       24.79     10.18 o 
 -15   4  14      662.86      725.46     27.89 o 
 -14   4  14      149.96      173.15     18.24 o 
 -13   4  14     1034.05      898.84     29.40 o 
 -12   4  14     1473.86     1520.05     31.46 o 
 -11   4  14      179.21      164.34     11.33 o 
 -10   4  14     3156.79     3265.32     49.75 o 
  -9   4  14      898.05      820.71     25.09 o 
  -8   4  14       42.01       37.70      6.57 o 
  -7   4  14      906.72      926.37     21.51 o 
  -6   4  14     2682.22     2639.02     48.35 o 
  -5   4  14     2451.78     2525.60     46.78 o 
  -4   4  14      715.02      752.78     28.02 o 
  -3   4  14     1739.63     1757.06     60.12 o 
  -2   4  14     1739.72     1702.96     36.68 o 
  -1   4  14        2.50       17.43     10.30 o 
   0   4  14        1.59       11.33     13.47 o 
   1   4  14      894.99      850.35     25.76 o 
   2   4  14     1111.09     1145.83     43.25 o 
   3   4  14      732.11      718.60     31.49 o 
   4   4  14      112.20      116.96     16.01 o 
   5   4  14      701.22      720.83     33.59 o 
   6   4  14      275.69      242.36     23.00 o 
 -16   5  14      220.57      204.50     18.53 o 
 -15   5  14       38.77       49.95     10.89 o 
 -14   5  14       24.40       27.20      9.35 o 
 -13   5  14        1.30       -2.65      6.20 o 
 -12   5  14      239.98      226.44     26.63 o 
 -11   5  14      136.07      160.39     14.08 o 
 -10   5  14      224.34      193.54     14.83 o 
  -9   5  14      265.17      247.68     15.60 o 
  -8   5  14      289.40      299.97     13.20 o 
  -7   5  14      481.46      498.59     18.89 o 
  -6   5  14      437.29      453.78     18.10 o 
  -5   5  14       82.77       73.76      9.30 o 
  -4   5  14      526.68      483.09     22.95 o 
  -3   5  14      926.17      852.36     24.86 o 
  -2   5  14      214.72      222.86     14.63 o 
  -1   5  14      131.83      149.43     12.37 o 
   0   5  14      119.99      140.72     12.45 o 
   1   5  14      304.57      295.58     18.18 o 
   2   5  14       92.61       79.14     13.60 o 
   3   5  14      199.27      182.86     29.87 o 
   4   5  14      102.07       76.51     16.97 o 
   5   5  14      527.80      554.47     74.24 o 
 -15   6  14       42.63       22.42      9.99 o 
 -14   6  14        8.13        6.21      7.93 o 
 -13   6  14        4.28       -4.27      6.97 o 
 -12   6  14       27.90       24.96      8.67 o 
 -11   6  14       28.48       26.23      9.21 o 
 -10   6  14      354.38      372.25     18.63 o 
  -9   6  14      486.91      493.82     20.55 o 
  -8   6  14      156.70      134.53     15.77 o 
  -7   6  14        0.02        4.65      7.84 o 
  -6   6  14       20.38       18.59      8.97 o 
  -5   6  14       43.57       47.30      8.32 o 
  -4   6  14       40.73       28.47      9.27 o 
  -3   6  14      175.91      161.51     15.09 o 
  -2   6  14      117.88      104.90     11.11 o 
  -1   6  14        0.01        3.59      6.33 o 
   0   6  14       11.85       12.26      7.30 o 
   1   6  14       39.62       33.13      8.67 o 
   2   6  14      631.17      609.04     23.51 o 
   3   6  14      488.73      487.64     35.24 o 
   4   6  14       74.44      103.39     16.05 o 
 -14   7  14       47.34       30.03     12.77 o 
 -13   7  14       78.24       64.57     11.58 o 
 -12   7  14       24.74       51.85     12.95 o 
 -11   7  14     1005.86      976.13     37.11 o 
 -10   7  14       41.57       39.69      9.65 o 
  -9   7  14      859.74      912.50     36.06 o 
  -8   7  14       60.50       91.86     14.12 o 
  -7   7  14       14.33       18.29     10.04 o 
  -6   7  14      322.26      261.42     36.21 o 
  -5   7  14     1000.26      962.06     35.24 o 
  -4   7  14     2912.74     2991.25    102.37 o 
  -3   7  14      124.90      120.73     17.00 o 
  -2   7  14        0.14       -2.36      7.62 o 
  -1   7  14      171.23      152.17     16.06 o 
   0   7  14       86.18      111.30     12.27 o 
   1   7  14       83.21       85.12     11.37 o 
   2   7  14     1089.06     1101.60     32.12 o 
   3   7  14      261.94      298.61     24.22 o 
 -12   8  14      198.74      187.76     21.97 o 
 -11   8  14      207.07      194.66     16.94 o 
 -10   8  14     1515.88     1594.45     50.77 o 
  -9   8  14     2111.77     2151.41     59.53 o 
  -8   8  14       45.78       34.02     11.43 o 
  -7   8  14      101.84       97.83     14.51 o 
  -6   8  14      253.64      241.98     27.20 o 
  -5   8  14     1641.15     1713.32     49.86 o 
  -4   8  14     1586.10     1627.73     72.63 o 
  -3   8  14      485.88      466.76     25.51 o 
  -2   8  14     1224.60     1343.76     43.04 o 
  -1   8  14      477.77      486.53     26.50 o 
   0   8  14        9.40        9.72     15.81 o 
   1   8  14        0.71       -9.78     12.05 o 
   2   8  14        6.94       -2.79     14.29 o 
 -10   9  14       69.81       71.89     22.54 o 
  -9   9  14      709.90      749.57     38.52 o 
  -8   9  14     1306.54     1325.09     45.28 o 
  -7   9  14     1056.87     1127.36     72.71 o 
  -6   9  14      224.20      250.40     21.86 o 
  -5   9  14       80.84       96.80     20.74 o 
  -4   9  14     2979.67     3074.71    111.00 o 
  -3   9  14      509.00      576.40     44.16 o 
  -2   9  14     1046.32      980.71     57.03 o 
  -1   9  14       26.74       41.81     18.38 o 
   0   9  14     2118.19     2142.53     89.71 o 
 -17   1  15       25.91       29.60      8.12 o 
 -16   1  15      143.01      128.70     12.42 o 
 -15   1  15        3.51        2.05      5.94 o 
 -14   1  15      715.03      715.01     24.13 o 
 -13   1  15      255.92      252.57     22.38 o 
 -12   1  15      552.97      531.40     18.14 o 
 -11   1  15      314.53      283.19     13.91 o 
 -10   1  15       55.14       70.23      8.06 o 
  -9   1  15       31.51       43.34      6.60 o 
  -8   1  15       47.81       52.15      6.80 o 
  -7   1  15      507.14      499.56     18.10 o 
  -6   1  15        3.10        4.84      4.52 o 
  -5   1  15      206.81      197.41     10.95 o 
  -4   1  15      251.06      233.30     13.61 o 
  -3   1  15       17.71       19.80      9.03 o 
  -2   1  15       41.06       47.18     10.65 o 
  -1   1  15     1343.28     1301.60     40.38 o 
   0   1  15       61.29       61.69     16.91 o 
   1   1  15      424.85      403.93     43.26 o 
   2   1  15      560.67      574.07     28.08 o 
   3   1  15        0.36       -5.46      8.06 o 
   4   1  15      111.99       95.28     15.74 o 
   5   1  15      219.76      206.03     21.13 o 
   6   1  15      224.50      231.82     23.39 o 
 -17   2  15      179.54      193.50     16.54 o 
 -16   2  15      631.03      634.60     24.91 o 
 -15   2  15     1418.77     1400.91     36.64 o 
 -14   2  15      216.58      240.46     16.72 o 
 -13   2  15      552.93      588.44     29.63 o 
 -12   2  15     5277.23     5176.11     82.19 o 
 -11   2  15      652.13      586.94     18.52 o 
 -10   2  15        0.40       37.60     24.45 o 
  -9   2  15       30.73       19.12      5.90 o 
  -8   2  15     1501.88     1487.47     28.92 o 
  -7   2  15     4900.03     4862.94     65.07 o 
  -6   2  15      209.90      178.57     10.63 o 
  -5   2  15      142.05      173.01     17.26 o 
  -4   2  15       31.75       31.32      6.81 o 
  -3   2  15       68.75       73.74      9.03 o 
  -2   2  15     1131.09     1153.23     36.83 o 
  -1   2  15     1172.96     1083.25     36.53 o 
   0   2  15      373.50      339.94     61.76 o 
   1   2  15     1039.66     1009.84     62.94 o 
   2   2  15        4.39        4.28     18.93 o 
   3   2  15      416.09      424.03     36.09 o 
   4   2  15        5.93        8.09     14.09 o 
   5   2  15      245.79      228.94     22.69 o 
 -16   3  15        4.35        2.87      8.27 o 
 -15   3  15        9.81       15.37      7.00 o 
 -14   3  15     1528.31     1510.32     33.05 o 
 -13   3  15     2417.94     2496.60     43.95 o 
 -12   3  15       85.18       83.05      9.25 o 
 -11   3  15      371.14      406.97     15.64 o 
 -10   3  15     2286.16     2347.72     46.32 o 
  -9   3  15     6787.81     6461.71     95.58 o 
  -8   3  15     1708.54     1707.81     32.02 o 
  -7   3  15       88.64       77.50      8.07 o 
  -6   3  15     3555.93     3561.18     73.91 o 
  -5   3  15     6417.34     6574.27    118.03 o 
  -4   3  15       21.85       31.56      7.50 o 
  -3   3  15      619.35      594.13     25.64 o 
  -2   3  15      125.59      139.78     14.78 o 
  -1   3  15     3856.32     3788.70     79.73 o 
   0   3  15     1065.36     1046.76     42.79 o 
   1   3  15      534.76      543.40     27.32 o 
   2   3  15     2235.22     2142.73     65.42 o 
   3   3  15     2278.69     2248.14     60.60 o 
   4   3  15     3533.44     3402.02     80.23 o 
   5   3  15      355.61      306.11     25.49 o 
 -16   4  15     4287.11     4430.28     82.76 o 
 -15   4  15      774.64      781.41     29.14 o 
 -14   4  15      464.90      477.23     22.42 o 
 -13   4  15        9.53        7.17      7.69 o 
 -12   4  15     2981.03     2947.40     48.40 o 
 -11   4  15     2779.66     2740.94     45.47 o 
 -10   4  15     1432.21     1547.26     31.11 o 
  -9   4  15     1132.77     1060.32     24.75 o 
  -8   4  15     8129.42     7885.69    112.84 o 
  -7   4  15     3763.85     3684.97     62.66 o 
  -6   4  15     1791.01     1764.10     55.91 o 
  -5   4  15      113.93      110.76     20.12 o 
  -4   4  15     2096.99     2030.89     41.97 o 
  -3   4  15     6433.96     6311.27    127.02 o 
  -2   4  15      655.02      630.03     21.89 o 
  -1   4  15      110.71      125.70     12.01 o 
   0   4  15      139.28      128.95     15.28 o 
   1   4  15      889.55      939.97     35.30 o 
   2   4  15     2086.74     1997.07     55.39 o 
   3   4  15       25.03       32.70     11.44 o 
   4   4  15     2377.64     2359.85     64.23 o 
   5   4  15     2936.68     3066.75     77.28 o 
 -15   5  15     1488.30     1501.56     42.09 o 
 -14   5  15     2408.99     2430.77     54.27 o 
 -13   5  15     1323.74     1314.25     36.96 o 
 -12   5  15       66.84       65.75     10.61 o 
 -11   5  15      977.83      988.56     30.19 o 
 -10   5  15     5249.28     5291.89     85.96 o 
  -9   5  15     3850.20     3986.09     68.69 o 
  -8   5  15       78.87       85.94     10.30 o 
  -7   5  15      640.51      657.68     22.47 o 
  -6   5  15      324.90      329.28     16.33 o 
  -5   5  15     6837.23     6962.50    126.94 o 
  -4   5  15     1592.82     1608.69     36.88 o 
  -3   5  15        7.43       12.33      6.61 o 
  -2   5  15     1657.29     1640.00     37.69 o 
  -1   5  15     3171.90     3177.34     58.02 o 
   0   5  15     2045.61     2124.19     45.10 o 
   1   5  15        8.32        4.33      8.87 o 
   2   5  15      835.11      748.55     35.92 o 
   3   5  15     4019.62     3940.06     87.68 o 
   4   5  15     3187.16     3239.53    106.32 o 
 -14   6  15      513.47      570.60     35.84 o 
 -13   6  15      116.15       95.72     12.75 o 
 -12   6  15     1836.83     1910.08     61.80 o 
 -11   6  15     4053.84     4058.62     73.09 o 
 -10   6  15      259.52      271.67     17.82 o 
  -9   6  15      579.89      646.08     29.88 o 
  -8   6  15     2556.98     2597.33     64.79 o 
  -7   6  15     1180.22     1125.68     38.99 o 
  -6   6  15     2629.72     2644.00     64.30 o 
  -5   6  15      353.56      354.65     17.18 o 
  -4   6  15     1859.47     1936.53     41.85 o 
  -3   6  15     7238.82     7223.05    106.73 o 
  -2   6  15     1351.86     1401.13     35.10 o 
  -1   6  15      611.96      601.98     22.71 o 
   0   6  15     1608.76     1566.13     38.13 o 
   1   6  15     1463.63     1520.39     37.97 o 
   2   6  15      789.70      781.04     33.47 o 
   3   6  15        3.78        8.36     10.26 o 
 -13   7  15     1669.43     1692.50     44.50 o 
 -12   7  15      131.43      110.72     14.16 o 
 -11   7  15      499.30      525.42     23.52 o 
 -10   7  15     2588.11     2431.85     65.02 o 
  -9   7  15     3279.16     3246.38    102.15 o 
  -8   7  15      629.26      663.95     30.89 o 
  -7   7  15      927.28      930.73     35.87 o 
  -6   7  15     2293.69     2328.78     60.50 o 
  -5   7  15     3460.27     3478.99    115.41 o 
  -4   7  15     1053.39     1119.43     41.10 o 
  -3   7  15       93.97      105.84     14.85 o 
  -2   7  15     1755.51     1734.37     63.31 o 
  -1   7  15     2388.24     2410.72     49.96 o 
   0   7  15     1511.58     1504.80     37.83 o 
   1   7  15       87.51       90.48     13.42 o 
   2   7  15      586.19      615.12     28.90 o 
 -11   8  15     1805.18     1855.44     57.21 o 
 -10   8  15      607.86      640.25     32.24 o 
  -9   8  15       35.93       44.99     12.56 o 
  -8   8  15     1786.55     1797.76     54.03 o 
  -7   8  15     4488.81     4564.17     97.38 o 
  -6   8  15      289.57      305.96     24.03 o 
  -5   8  15      665.17      726.18     48.33 o 
  -4   8  15      821.27      767.99     33.23 o 
  -3   8  15      492.43      465.34     25.96 o 
  -2   8  15      688.58      703.39     31.43 o 
  -1   8  15       43.34       58.89     12.82 o 
   0   8  15      844.07      886.49     53.08 o 
  -9   9  15      823.45      897.96     38.06 o 
  -8   9  15     1523.40     1545.78     50.41 o 
  -7   9  15       13.44       19.11     14.60 o 
  -6   9  15     3369.10     3400.94     80.38 o 
  -5   9  15      671.14      647.41     47.47 o 
  -4   9  15      235.72      237.74     33.18 o 
  -3   9  15       38.27       41.27     19.06 o 
 -16   0  16     2414.19     2494.11     96.58 o 
 -15   0  16        9.49       13.06     12.24 o 
 -14   0  16     5664.68     5908.61    153.17 o 
 -13   0  16     5322.63     5316.80    125.01 o 
 -12   0  16      999.22      908.85     49.54 o 
 -11   0  16     1291.26     1215.26     38.81 o 
 -10   0  16     1843.86     1849.14     48.99 o 
  -9   0  16     9413.69     9398.10    159.84 o 
  -8   0  16     6651.70     6773.01    121.24 o 
  -7   0  16     1506.17     1500.09     57.72 o 
  -6   0  16     6824.67     7199.84    126.79 o 
  -5   0  16     9255.93     9545.34    228.40 o 
  -4   0  16     2972.33     2877.45     93.10 o 
  -3   0  16       11.83       10.15     12.30 o 
  -2   0  16      558.72      537.96     36.94 o 
  -1   0  16     4839.29     4757.28    135.22 o 
   0   0  16     1024.51     1051.45     54.02 o 
   1   0  16        0.27        1.80     12.33 o 
   2   0  16     2609.29     2674.86     95.48 o 
   3   0  16     2423.24     2285.14     88.72 o 
   4   0  16     2059.32     2043.49     85.05 o 
   5   0  16      459.60      444.77     40.44 o 
 -16   1  16     3799.62     3704.50     66.21 o 
 -15   1  16     2683.74     2579.89     47.02 o 
 -14   1  16      903.30      909.11     25.28 o 
 -13   1  16       42.14       59.06      8.58 o 
 -12   1  16     4784.21     4752.57     74.11 o 
 -11   1  16     1528.38     1539.58     31.56 o 
 -10   1  16      615.74      653.85     19.33 o 
  -9   1  16       39.22       44.01      8.37 o 
  -8   1  16     3999.33     4032.42     57.46 o 
  -7   1  16     7729.81     7948.99     97.51 o 
  -6   1  16     2593.50     2654.26     49.56 o 
  -5   1  16        2.56       -0.01      5.77 o 
  -4   1  16     2004.76     1900.32     50.28 o 
  -3   1  16     4005.28     3842.58     81.27 o 
  -2   1  16     3421.61     3354.53     74.23 o 
  -1   1  16     2186.55     2042.45     54.50 o 
   0   1  16     3232.98     3105.87     72.25 o 
   1   1  16     1751.56     1838.77     52.88 o 
   2   1  16     1923.35     1950.42     79.01 o 
   3   1  16       87.07       94.67     15.74 o 
   4   1  16      536.51      560.24     43.93 o 
 -16   2  16      250.93      223.35     15.35 o 
 -15   2  16      597.37      576.43     20.68 o 
 -14   2  16     1956.45     1893.31     38.09 o 
 -13   2  16     1447.67     1414.09     31.46 o 
 -12   2  16      546.18      554.62     22.20 o 
 -11   2  16      917.56      858.38     22.94 o 
 -10   2  16     1099.49     1152.79     26.34 o 
  -9   2  16     2100.96     1986.19     42.80 o 
  -8   2  16     1721.04     1593.35     35.90 o 
  -7   2  16      376.33      364.55     26.42 o 
  -6   2  16      675.26      703.99     28.20 o 
  -5   2  16     2539.96     2620.95     49.58 o 
  -4   2  16     1337.95     1300.12     31.84 o 
  -3   2  16      204.86      191.71     17.69 o 
  -2   2  16      370.63      346.25     37.37 o 
  -1   2  16     1978.95     2034.31     54.49 o 
   0   2  16     1086.64     1080.23     43.75 o 
   1   2  16       51.80       56.99     12.59 o 
   2   2  16     1349.54     1303.54     44.41 o 
   3   2  16     1553.33     1591.36     50.77 o 
   4   2  16     1258.39     1292.78     49.97 o 
 -16   3  16     2293.49     2356.19     54.81 o 
 -15   3  16      756.52      762.06     23.70 o 
 -14   3  16      243.30      269.28     15.76 o 
 -13   3  16       84.26       82.45     19.67 o 
 -12   3  16      825.32      843.70     26.81 o 
 -11   3  16     3312.53     3344.53     60.37 o 
 -10   3  16      655.70      668.83     20.06 o 
  -9   3  16     2122.97     2110.00     44.09 o 
  -8   3  16     2301.01     2357.18     46.88 o 
  -7   3  16      505.17      479.80     29.48 o 
  -6   3  16     2226.40     2203.57     44.58 o 
  -5   3  16      861.47      895.71     26.35 o 
  -4   3  16     2866.53     2919.59     53.97 o 
  -3   3  16     3828.03     3862.69     66.97 o 
  -2   3  16      431.72      429.37     34.35 o 
  -1   3  16       53.30       52.23     11.81 o 
   0   3  16        1.37        2.75     10.54 o 
   1   3  16       55.45       53.96     12.83 o 
   2   3  16     1063.79      999.86     38.71 o 
   3   3  16      745.79      704.77     38.52 o 
   4   3  16     1462.68     1446.24     49.39 o 
 -15   4  16      874.67      941.65     32.73 o 
 -14   4  16      200.21      185.77     16.34 o 
 -13   4  16      179.03      147.79     14.46 o 
 -12   4  16      940.43      989.80     40.44 o 
 -11   4  16       50.83       74.39      8.91 o 
 -10   4  16     1196.74     1208.80     32.13 o 
  -9   4  16     1334.94     1334.86     41.20 o 
  -8   4  16      982.18      964.74     28.08 o 
  -7   4  16       20.00        5.58      8.73 o 
  -6   4  16       49.85       53.21      9.04 o 
  -5   4  16      545.48      566.74     21.30 o 
  -4   4  16      384.62      407.82     23.48 o 
  -3   4  16       38.89       32.74      8.11 o 
  -2   4  16     2343.42     2288.96     46.83 o 
  -1   4  16      619.83      548.10     33.03 o 
   0   4  16      809.64      716.52     31.29 o 
   1   4  16       99.53       93.35     15.32 o 
   2   4  16     1014.06      961.15     41.55 o 
   3   4  16     2256.69     2209.26     61.93 o 
 -14   5  16      788.16      885.30     31.25 o 
 -13   5  16        0.67       -3.15      7.17 o 
 -12   5  16       20.80       40.85     10.94 o 
 -11   5  16      467.23      408.25     19.86 o 
 -10   5  16       91.39       93.56     14.71 o 
  -9   5  16      522.55      527.43     27.48 o 
  -8   5  16      538.46      515.10     20.72 o 
  -7   5  16      287.97      273.20     31.51 o 
  -6   5  16      721.13      720.38     27.73 o 
  -5   5  16       10.67       10.59      6.84 o 
  -4   5  16      448.01      495.59     25.02 o 
  -3   5  16      163.61      156.60     13.70 o 
  -2   5  16      322.25      305.36     23.82 o 
  -1   5  16       22.77       24.35      8.69 o 
   0   5  16        5.49       -8.20      8.13 o 
   1   5  16       97.43       89.08     14.92 o 
   2   5  16        0.79       -2.38      9.22 o 
   3   5  16       45.61       40.66     12.77 o 
 -13   6  16       53.54       50.74     11.17 o 
 -12   6  16      163.41      152.97     14.96 o 
 -11   6  16       15.42       20.13     10.87 o 
 -10   6  16       63.50       52.63     12.90 o 
  -9   6  16        1.99        7.13     13.70 o 
  -8   6  16      121.28      147.24     18.47 o 
  -7   6  16      706.09      708.46     31.16 o 
  -6   6  16       59.43       69.90     12.88 o 
  -5   6  16     1147.02     1133.51     33.00 o 
  -4   6  16      324.10      308.01     17.30 o 
  -3   6  16        1.30        9.64      7.56 o 
  -2   6  16       54.79       40.19     11.06 o 
  -1   6  16       31.52       39.66      9.62 o 
   0   6  16      124.51      109.16     15.80 o 
   1   6  16       29.22       35.52     12.25 o 
   2   6  16       49.14       63.32     14.00 o 
 -12   7  16     1186.62     1258.88     46.94 o 
 -11   7  16     1944.98     1969.09     65.09 o 
 -10   7  16      196.20      199.27     21.30 o 
  -9   7  16      117.46      105.46     16.13 o 
  -8   7  16      180.10      178.89     25.45 o 
  -7   7  16       81.97       66.95     13.51 o 
  -6   7  16      107.96      105.34     16.55 o 
  -5   7  16      126.44      139.31     17.34 o 
  -4   7  16      806.30      806.61     33.88 o 
  -3   7  16      577.71      566.59     37.66 o 
  -2   7  16        4.23        1.85      9.04 o 
  -1   7  16        3.48        8.17     11.08 o 
   0   7  16       18.76       15.04      8.57 o 
 -10   8  16      174.07      192.65     49.37 o 
  -9   8  16      308.52      313.99     25.82 o 
  -8   8  16        0.67       -8.94      8.82 o 
  -7   8  16     1058.67     1051.94     40.78 o 
  -6   8  16      120.11       99.51     15.61 o 
  -5   8  16     1473.10     1499.35     48.81 o 
  -4   8  16     1271.87     1188.49     42.45 o 
  -3   8  16       35.45       20.42     10.78 o 
  -2   8  16      541.30      589.78     30.07 o 
 -16   1  17      493.24      502.94     20.49 o 
 -15   1  17       76.80      109.47     11.33 o 
 -14   1  17      262.36      242.98     19.20 o 
 -13   1  17     1422.71     1297.74     30.35 o 
 -12   1  17      453.14      505.97     18.44 o 
 -11   1  17       69.23       76.89     10.13 o 
 -10   1  17       39.92       22.92      6.43 o 
  -9   1  17       31.24       38.44      8.13 o 
  -8   1  17       46.95       52.50      8.75 o 
  -7   1  17       84.96       84.11     12.35 o 
  -6   1  17      358.46      342.66     17.05 o 
  -5   1  17        3.07        9.06      8.52 o 
  -4   1  17      497.08      489.56     25.40 o 
  -3   1  17       92.47       82.47     13.54 o 
  -2   1  17      532.48      504.57     40.12 o 
  -1   1  17      289.69      276.15     22.06 o 
   0   1  17      519.87      481.04     26.90 o 
   1   1  17       62.89       40.12     12.09 o 
   2   1  17        0.74       -1.30      9.19 o 
   3   1  17       40.18       46.73     13.51 o 
 -16   2  17        6.86        4.02      6.83 o 
 -15   2  17      493.73      497.74     24.29 o 
 -14   2  17      912.03      923.84     26.06 o 
 -13   2  17      168.93      163.68     12.64 o 
 -12   2  17     1747.12     1751.09     35.41 o 
 -11   2  17        8.91       13.77      6.22 o 
 -10   2  17      115.52      130.03     10.63 o 
  -9   2  17      818.35      810.60     25.53 o 
  -8   2  17      673.69      696.57     27.15 o 
  -7   2  17     6025.05     5985.05    112.50 o 
  -6   2  17      369.92      395.52     26.19 o 
  -5   2  17      275.18      251.47     15.82 o 
  -4   2  17      157.07      175.13     21.93 o 
  -3   2  17       75.94       59.38     12.62 o 
  -2   2  17     3404.12     3419.01     77.56 o 
  -1   2  17      656.47      652.81     30.26 o 
   0   2  17       74.36       77.41     16.44 o 
   1   2  17     1919.37     1954.43     72.65 o 
   2   2  17       82.47       74.65     14.55 o 
   3   2  17      206.41      224.00     23.23 o 
 -15   3  17       13.79       -0.69     10.93 o 
 -14   3  17     1075.57     1098.21     32.71 o 
 -13   3  17     4281.97     4260.29     64.91 o 
 -12   3  17       18.55       14.24      6.71 o 
 -11   3  17       36.26       27.22      6.91 o 
 -10   3  17      488.54      522.43     26.85 o 
  -9   3  17     1320.50     1326.67     34.13 o 
  -8   3  17     1930.82     1999.60     43.32 o 
  -7   3  17      313.26      329.77     17.09 o 
  -6   3  17     2444.93     2392.94     53.67 o 
  -5   3  17     3317.50     3376.39     85.77 o 
  -4   3  17      394.83      354.40     18.19 o 
  -3   3  17      112.47      130.70     16.82 o 
  -2   3  17      148.60      149.65     17.12 o 
  -1   3  17     4476.47     4366.84     92.76 o 
   0   3  17     2056.02     2047.36     57.29 o 
   1   3  17       18.73       18.37     11.08 o 
   2   3  17       32.13       20.63     11.71 o 
 -14   4  17      177.81      170.41     16.14 o 
 -13   4  17       10.41       18.29     12.63 o 
 -12   4  17     1665.57     1714.02     53.05 o 
 -11   4  17     3603.15     3537.74     82.09 o 
 -10   4  17     1074.26     1160.30     41.14 o 
  -9   4  17      112.20      118.52     16.16 o 
  -8   4  17     3042.09     3227.38     59.84 o 
  -7   4  17     1715.45     1743.58     40.12 o 
  -6   4  17     2747.68     2757.04     74.68 o 
  -5   4  17      462.07      464.05     20.22 o 
  -4   4  17     1520.74     1593.83     38.41 o 
  -3   4  17     6956.59     6911.21    112.75 o 
  -2   4  17     1538.40     1621.32     48.97 o 
  -1   4  17       15.04       18.51     10.51 o 
   0   4  17       50.73       44.90     12.37 o 
   1   4  17     1236.30     1222.31     76.05 o 
   2   4  17     2971.23     2921.20     74.24 o 
 -14   5  17      640.76      648.96     27.32 o 
 -13   5  17     1359.75     1457.50     40.39 o 
 -12   5  17     3252.05     3285.60     64.50 o 
 -11   5  17      144.57      146.65     18.00 o 
 -10   5  17     3517.96     3562.75     82.81 o 
  -9   5  17     6274.65     6521.23    126.29 o 
  -8   5  17      119.80      119.42     19.37 o 
  -7   5  17       60.53       82.75     10.99 o 
  -6   5  17      389.00      370.31     28.65 o 
  -5   5  17     2414.91     2405.00     49.82 o 
  -4   5  17     3410.30     3483.15     66.49 o 
  -3   5  17      217.50      202.09     15.61 o 
  -2   5  17      957.17      933.87     65.68 o 
  -1   5  17     2008.54     1945.46     91.90 o 
   0   5  17     1072.95     1034.31     52.30 o 
   1   5  17      451.97      436.02     27.33 o 
 -12   6  17     1600.97     1689.93     54.53 o 
 -11   6  17     5065.04     5203.95    110.62 o 
 -10   6  17      747.21      753.37     34.44 o 
  -9   6  17      455.57      458.36     26.91 o 
  -8   6  17     2053.62     2026.62     57.45 o 
  -7   6  17      467.56      484.99     26.76 o 
  -6   6  17     2244.75     2375.02     90.68 o 
  -5   6  17      314.85      312.31     24.54 o 
  -4   6  17      778.31      781.34     26.97 o 
  -3   6  17     3910.81     3950.59     70.46 o 
  -2   6  17      586.14      641.04     24.84 o 
  -1   6  17       11.89       16.90     10.50 o 
   0   6  17       33.06       48.73     12.94 o 
 -11   7  17        5.26       30.60     12.50 o 
 -10   7  17      852.42      888.34     38.70 o 
  -9   7  17     3688.44     3777.99     87.84 o 
  -8   7  17     1644.40     1690.70     52.81 o 
  -7   7  17       78.83       69.02     14.01 o 
  -6   7  17      879.24      828.68     52.23 o 
  -5   7  17     3158.61     3138.71     76.32 o 
  -4   7  17     2736.33     2747.05     69.74 o 
  -3   7  17      252.99      301.60     28.51 o 
  -2   7  17      527.83      516.91     28.11 o 
 -15   0  18      114.87      124.36     17.22 o 
 -14   0  18     2304.40     2326.74     62.56 o 
 -13   0  18     6830.01     6746.59    129.16 o 
 -12   0  18      507.70      564.37     27.89 o 
 -11   0  18       90.27       78.72     13.10 o 
 -10   0  18      386.70      387.27     23.11 o 
  -9   0  18     2790.42     2833.23     66.15 o 
  -8   0  18     6917.73     6896.10    180.48 o 
  -7   0  18     1840.90     1842.98     73.25 o 
  -6   0  18     1520.54     1525.99     66.33 o 
  -5   0  18     7777.41     7540.71    195.41 o 
  -4   0  18     4606.41     4651.44    136.72 o 
  -3   0  18      399.48      421.49     35.95 o 
  -2   0  18      499.72      516.24     39.27 o 
  -1   0  18     4524.49     4255.55    132.38 o 
   0   0  18     4274.32     4453.16    137.36 o 
   1   0  18      615.73      643.22     46.24 o 
   2   0  18     1828.74     1661.26     77.00 o 
 -15   1  18     2409.84     2251.98     44.31 o 
 -14   1  18     3671.21     3655.27     59.43 o 
 -13   1  18      266.81      274.52     15.99 o 
 -12   1  18     4097.72     4057.85     62.06 o 
 -11   1  18     2029.38     1982.23     38.24 o 
 -10   1  18      450.73      438.96     17.14 o 
  -9   1  18      753.04      733.73     30.65 o 
  -8   1  18      864.60      975.34     35.37 o 
  -7   1  18     3988.10     4075.77     86.96 o 
  -6   1  18     3514.86     3485.37     78.25 o 
  -5   1  18      422.10      352.58     30.17 o 
  -4   1  18     2603.88     2697.29     66.64 o 
  -3   1  18      855.28      854.62     35.51 o 
  -2   1  18     4584.51     4643.93     98.18 o 
  -1   1  18     1040.26     1045.47     66.30 o 
   0   1  18      388.28      360.77     27.01 o 
   1   1  18     3404.81     3277.97     80.21 o 
   2   1  18     1638.05     1650.52     53.93 o 
 -15   2  18      171.28      160.35     13.46 o 
 -14   2  18      652.81      670.75     22.56 o 
 -13   2  18     1775.74     1706.40     44.67 o 
 -12   2  18     1022.90     1060.57     29.94 o 
 -11   2  18       27.74       22.48      6.88 o 
 -10   2  18     1745.98     1789.77     51.47 o 
  -9   2  18     4319.93     4330.74     73.99 o 
  -8   2  18     1372.83     1435.35     36.20 o 
  -7   2  18       89.11       76.56     10.73 o 
  -6   2  18      501.39      488.23     26.02 o 
  -5   2  18     1274.11     1327.38     57.92 o 
  -4   2  18     2324.55     2383.98     61.94 o 
  -3   2  18      489.93      476.69     26.48 o 
  -2   2  18        0.91        9.15      9.63 o 
  -1   2  18     1045.71     1040.15     60.05 o 
   0   2  18      617.65      648.62     32.52 o 
   1   2  18      289.91      306.56     25.53 o 
 -14   3  18       43.65       42.91      9.06 o 
 -13   3  18       30.73       43.98     22.30 o 
 -12   3  18       16.97       19.81      7.23 o 
 -11   3  18     1578.87     1580.24     56.83 o 
 -10   3  18     2127.79     2180.43     47.32 o 
  -9   3  18       78.84       74.15     10.81 o 
  -8   3  18     1171.78     1153.03     32.18 o 
  -7   3  18        3.41        5.90      8.27 o 
  -6   3  18     1577.75     1635.55     50.54 o 
  -5   3  18     1312.23     1344.57     47.76 o 
  -4   3  18      241.45      234.53     20.91 o 
  -3   3  18     2909.40     2919.50     77.34 o 
  -2   3  18      852.34      861.15     35.83 o 
  -1   3  18        7.00        2.14      9.91 o 
   0   3  18       25.51       34.71     12.55 o 
   1   3  18        2.24      -13.66      9.11 o 
 -13   4  18       11.60       15.42     11.15 o 
 -12   4  18     1228.31     1274.86     63.84 o 
 -11   4  18      562.34      565.19     36.54 o 
 -10   4  18     1168.65     1253.75     34.66 o 
  -9   4  18     2975.20     3062.46     59.32 o 
  -8   4  18      255.75      223.79     16.83 o 
  -7   4  18      228.13      223.28     19.79 o 
  -6   4  18        1.02       -7.85      6.55 o 
  -5   4  18      248.89      228.48     16.87 o 
  -4   4  18     3474.47     3570.55     81.35 o 
  -3   4  18      738.60      768.62     73.85 o 
  -2   4  18     2223.78     2181.95     69.68 o 
  -1   4  18      325.80      320.07     32.42 o 
   0   4  18        1.10      -10.07     12.96 o 
 -12   5  18        7.76       13.47     10.38 o 
 -11   5  18      133.23      141.34     18.45 o 
 -10   5  18      358.01      366.37     25.89 o 
  -9   5  18       38.29       54.06     13.12 o 
  -8   5  18       28.73       22.90      8.61 o 
  -7   5  18      222.75      202.44     19.79 o 
  -6   5  18      760.51      748.96     26.67 o 
  -5   5  18      228.70      212.48     16.42 o 
  -4   5  18       37.20       28.55      9.10 o 
  -3   5  18      375.76      338.73     25.35 o 
  -2   5  18      111.13      160.18     18.86 o 
  -1   5  18      119.54      140.13     18.27 o 
 -11   6  18      271.48      287.36     28.64 o 
 -10   6  18        2.76        4.71     10.41 o 
  -9   6  18      257.16      242.44     22.82 o 
  -8   6  18      104.03      124.18     17.32 o 
  -7   6  18        9.66       -0.94     13.78 o 
  -6   6  18      493.99      477.54     35.45 o 
  -5   6  18       39.46       42.94     12.38 o 
  -4   6  18      267.46      298.09     19.43 o 
  -3   6  18       46.00       51.58     12.72 o 
  -7   7  18      202.46      222.40     33.38 o 
  -6   7  18      200.76      177.53     20.11 o 
 -14   1  19        1.89       -0.30      6.73 o 
 -13   1  19      359.73      354.42     17.57 o 
 -12   1  19       41.17       47.22      8.75 o 
 -11   1  19       23.60       24.76      7.70 o 
 -10   1  19       76.21       76.22     13.69 o 
  -9   1  19       31.09       42.69     14.15 o 
  -8   1  19      341.95      378.54     24.61 o 
  -7   1  19       47.98       28.21     11.01 o 
  -6   1  19      353.70      439.25     25.75 o 
  -5   1  19     1042.36     1083.01     40.29 o 
  -4   1  19      313.76      352.86     26.52 o 
  -3   1  19       94.32       84.84     15.02 o 
  -2   1  19        0.66        4.83     10.34 o 
  -1   1  19       94.53       98.88     16.57 o 
   0   1  19      723.22      736.27     51.78 o 
 -14   2  19     3523.08     3546.64     59.08 o 
 -13   2  19       92.70      150.46     12.75 o 
 -12   2  19      441.51      391.17     17.51 o 
 -11   2  19      890.69      849.58     35.25 o 
 -10   2  19       26.77       24.17      8.87 o 
  -9   2  19      248.70      265.51     17.98 o 
  -8   2  19       20.73       24.48      8.51 o 
  -7   2  19     1082.89     1062.97     39.40 o 
  -6   2  19      771.61      738.13     44.64 o 
  -5   2  19        2.65        5.10      9.38 o 
  -4   2  19        2.09       -2.97     18.46 o 
  -3   2  19       51.19       41.42     12.87 o 
  -2   2  19       85.03       79.28     15.44 o 
  -1   2  19      724.30      742.18     35.13 o 
 -13   3  19     2275.70     2342.50     44.83 o 
 -12   3  19      509.59      564.47     30.45 o 
 -11   3  19       11.54       18.34      8.61 o 
 -10   3  19      213.20      203.18     16.08 o 
  -9   3  19     1082.27     1078.89     32.17 o 
  -8   3  19     1827.77     1926.43     64.23 o 
  -7   3  19     1274.35     1304.71     35.57 o 
  -6   3  19      281.61      271.56     22.91 o 
  -5   3  19     3098.89     3071.61     83.04 o 
  -4   3  19      987.81     1012.00     39.34 o 
  -3   3  19      857.61      834.36     36.47 o 
  -2   3  19      392.59      447.14     27.54 o 
  -1   3  19     1784.60     1783.20     89.62 o 
 -12   4  19      122.05       79.25     15.40 o 
 -11   4  19     1422.44     1441.54     44.06 o 
 -10   4  19     2328.22     2332.61     51.20 o 
  -9   4  19       35.78       48.96     10.29 o 
  -8   4  19      482.74      536.25     28.06 o 
  -7   4  19     2208.64     2296.38     50.27 o 
  -6   4  19     1823.06     1858.83     44.19 o 
  -5   4  19     1710.99     1755.42     69.20 o 
  -4   4  19       82.24       65.36     14.73 o 
  -3   4  19     3125.27     3351.22     80.50 o 
  -2   4  19     1344.95     1328.59     46.89 o 
 -11   5  19      238.89      225.86     24.55 o 
 -10   5  19     1202.70     1333.22     79.21 o 
  -9   5  19     7173.28     7501.53    143.85 o 
  -8   5  19      720.94      797.19     50.18 o 
  -7   5  19       10.42       12.72      8.43 o 
  -6   5  19      302.64      270.21     18.91 o 
  -5   5  19      322.56      337.58     25.69 o 
  -4   5  19     2677.29     2672.35    154.39 o 
 -12   0  20     4234.82     4479.37     96.76 o 
 -11   0  20      537.01      694.59     45.25 o 
  -9   0  20      955.72      849.33     51.15 o 
  -8   0  20     1089.56     1134.95     59.63 o 
  -7   0  20     1148.71     1360.62     66.26 o 
  -6   0  20      685.41      736.26     48.41 o 
  -5   0  20     5982.66     6117.77    173.53 o 
  -4   0  20     1823.91     1882.84     81.66 o 
  -3   0  20     1295.85     1345.82     67.36 o 
  -2   0  20        2.57        0.87     15.12 o 
 -12   1  20     1817.68     1907.44     45.48 o 
 -11   1  20     2661.15     2821.45     70.86 o 
 -10   1  20     1850.37     1869.21     77.55 o 
  -9   1  20     1682.01     1730.50     52.81 o 
  -8   1  20        1.25      -14.91      9.94 o 
  -7   1  20     3730.08     3791.50     87.07 o 
  -6   1  20     3953.57     4019.09     90.83 o 
  -5   1  20      644.92      643.00     32.35 o 
  -4   1  20       19.04        1.42     10.39 o 
  -3   1  20      202.96      219.90     22.52 o 
 -12   2  20     2625.37     2818.34     72.68 o 
 -11   2  20      527.40      539.82     24.05 o 
 -10   2  20       44.98       54.68     14.27 o 
  -9   2  20     1289.32     1297.22     62.71 o 
  -8   2  20      259.05      236.81     22.10 o 
  -7   2  20        6.43        8.56      9.93 o 
  -6   2  20      574.63      639.52     32.22 o 
  -5   2  20     1875.08     1906.57     57.02 o 
  -4   2  20     2025.28     2064.77     60.34 o 
  -3   2  20     1368.06     1434.49     49.71 o 
 -11   3  20     1220.23     1217.50     35.96 o 
 -10   3  20     2933.74     3066.51     61.49 o 
  -9   3  20      149.49      130.81     17.37 o 
  -8   3  20      493.16      453.95     27.22 o 
  -7   3  20      424.65      438.62     27.00 o 
  -6   3  20      708.88      728.98     45.54 o 
  -5   3  20      652.24      675.32     33.48 o 
  -4   3  20       12.46       23.27     13.40 o 
  -9   4  20      323.34      336.50     29.95 o 
  -8   4  20       13.92        8.03      8.61 o 
  -7   4  20       21.38       12.17     10.81 o 
  -6   4  20        4.97        6.55     10.45 o 
  -9   1  21       25.44       29.78     12.58 o 
  -8   1  21       87.48      104.85     27.96 o 
  -7   1  21      731.79      808.74     37.05 o 
  -6   1  21       43.49       18.11     12.14 o 
                                                 
